# Supplementary material for: Genetically predicted the causal relationship between blood metal levels and ischemic stroke risk based on Asian ethnicity
Source: Medicine (Baltimore). 2025 Aug 15;104(33):e43898. doi: 10.1097/MD.0000000000043898 (PMC12366997; doi:10.1097/MD.0000000000043898)
Supplement: Supplementary file 1 [file medi-104-e43898-s001.xlsx]

## Sheet: Sheet1
Table S1 Detailed information about the SNP used in ebi-eas-GCST90018644 as outcomes.
SNP	effect_allele.exposure	other_allele.exposure	effect_allele.outcome	other_allele.outcome	beta.exposure	beta.outcome	eaf.exposure	eaf.outcome	remove	palindromic	ambiguous	id.outcome	chr	pos	se.outcome	samplesize.outcome	pval.outcome	outcome	originalname.outcome	outcome.deprecated	mr_keep.outcome	data_source.outcome	id.exposure	chr.exposure	pos.exposure	se.exposure	pval.exposure	samplesize.exposure	exposure	mr_keep.exposure	pval_origin.exposure	data_source.exposure	action	mr_keep	units.outcome	units.exposure	rsq.exposure	effective_n.exposure	rsq.outcome	effective_n.outcome	steiger_dir	steiger_pval	R2	F	FMean	F_pow_beta_se
rs146559885	G	T	G	T	0.632417	-0.091867	0.0174004	0.0101296	FALSE	FALSE	FALSE	ebi-eas-GCST90018644	2	221209144	0.060609	174686	0.129587	Ischemic stroke || id:ebi-eas-GCST90018644	Ischemic stroke	Ischemic stroke || ||	TRUE	MedicineITLab	ebi-bcl42-GCST90100517	2	222073864	0.142732	9.96685e-06	1775	Serum aluminum levels || id:ebi-bcl42-GCST90100517	TRUE	reported	MedicineITLab	2	TRUE			0.0109515	1775	1.31518e-05	174686	TRUE	2.16393e-05	0.0136764	24.5845	23.273	19.632
rs1948745	A	G	A	G	0.247811	0.00317926	0.11493	0.220046	FALSE	FALSE	FALSE	ebi-eas-GCST90018644	9	34867916	0.0129994	174686	0.806789	Ischemic stroke || id:ebi-eas-GCST90018644	Ischemic stroke	Ischemic stroke || ||	TRUE	MedicineITLab	ebi-bcl42-GCST90100517	9	34867913	0.0523069	2.33588e-06	1775	Serum aluminum levels || id:ebi-bcl42-GCST90100517	TRUE	reported	MedicineITLab	2	TRUE			0.0125012	1775	3.42415e-07	174686	TRUE	2.89599e-06	0.0124934	22.4311	23.273	22.4452
rs2835950	T	C	T	C	-0.167968	0.00388008	0.261356	0.155059	FALSE	FALSE	FALSE	ebi-eas-GCST90018644	21	37771724	0.0146974	174686	0.791782	Ischemic stroke || id:ebi-eas-GCST90018644	Ischemic stroke	Ischemic stroke || ||	TRUE	MedicineITLab	ebi-bcl42-GCST90100517	21	39144027	0.0369779	5.94057e-06	1775	Serum aluminum levels || id:ebi-bcl42-GCST90100517	TRUE	reported	MedicineITLab	2	TRUE			0.0115036	1775	3.98975e-07	174686	TRUE	7.35749e-06	0.0108931	19.5261	23.273	20.6333
rs4574233	T	C	T	C	0.230865	-0.00958467	0.15527	0.183255	FALSE	FALSE	FALSE	ebi-eas-GCST90018644	3	125522488	0.0137639	174686	0.486202	Ischemic stroke || id:ebi-eas-GCST90018644	Ischemic stroke	Ischemic stroke || ||	TRUE	MedicineITLab	ebi-bcl42-GCST90100517	3	125241332	0.047512	1.28402e-06	1775	Serum aluminum levels || id:ebi-bcl42-GCST90100517	TRUE	reported	MedicineITLab	2	TRUE			0.0131418	1775	2.77597e-06	174686	TRUE	2.006e-06	0.0139814	25.1406	23.273	23.6107
rs4878080	A	G	A	G	0.18225	0.00160018	0.342568	0.231094	FALSE	FALSE	FALSE	ebi-eas-GCST90018644	9	87482961	0.0128756	174686	0.901094	Ischemic stroke || id:ebi-eas-GCST90018644	Ischemic stroke	Ischemic stroke || ||	TRUE	MedicineITLab	ebi-bcl42-GCST90100517	9	90097876	0.0360319	4.67838e-07	1775	Serum aluminum levels || id:ebi-bcl42-GCST90100517	TRUE	reported	MedicineITLab	2	TRUE			0.0142243	1775	8.84194e-08	174686	TRUE	5.53821e-07	0.0149611	26.9289	23.273	25.5835
rs72728663	G	C	G	C	-0.569824	0.0464239	0.0176381	0.0138307	FALSE	TRUE	FALSE	ebi-eas-GCST90018644	8	131899099	0.0460644	174686	0.313548	Ischemic stroke || id:ebi-eas-GCST90018644	Ischemic stroke	Ischemic stroke || ||	TRUE	MedicineITLab	ebi-bcl42-GCST90100517	8	132911346	0.128122	9.23073e-06	1775	Serum aluminum levels || id:ebi-bcl42-GCST90100517	TRUE	reported	MedicineITLab	2	TRUE			0.0110333	1775	5.81429e-06	174686	TRUE	1.59821e-05	0.0112521	20.1771	23.273	19.7804
rs117307561	T	C	T	C	0.420866	0.0228267	0.0409425	0.0250674	FALSE	FALSE	FALSE	ebi-eas-GCST90018644	5	157060427	0.0365886	174686	0.532711	Ischemic stroke || id:ebi-eas-GCST90018644	Ischemic stroke	Ischemic stroke || ||	TRUE	MedicineITLab	ebi-bcl42-GCST90100518	5	156487438	0.087748	1.75266e-06	1773	Serum arsenic levels || id:ebi-bcl42-GCST90100518	TRUE	reported	MedicineITLab	2	TRUE			0.012823	1773	2.22812e-06	174686	TRUE	2.6261e-06	0.0139103	24.9827	23.273	23.0045
rs2130593	G	A	G	A	-0.168204	0.00213612	0.238745	0.229521	FALSE	FALSE	FALSE	ebi-eas-GCST90018644	6	123860982	0.0132851	174686	0.872258	Ischemic stroke || id:ebi-eas-GCST90018644	Ischemic stroke	Ischemic stroke || ||	TRUE	MedicineITLab	ebi-bcl42-GCST90100518	6	124182127	0.0351454	1.84441e-06	1773	Serum arsenic levels || id:ebi-bcl42-GCST90100518	TRUE	reported	MedicineITLab	2	TRUE			0.0127684	1773	1.48003e-07	174686	TRUE	2.19887e-06	0.0102841	18.4024	23.273	22.9053
rs58495963	A	G	A	G	0.148331	-0.00438132	0.409309	0.36272	FALSE	FALSE	FALSE	ebi-eas-GCST90018644	1	11952923	0.0111122	174686	0.693374	Ischemic stroke || id:ebi-eas-GCST90018644	Ischemic stroke	Ischemic stroke || ||	TRUE	MedicineITLab	ebi-bcl42-GCST90100518	1	12012980	0.0307222	1.49751e-06	1773	Serum arsenic levels || id:ebi-bcl42-GCST90100518	TRUE	reported	MedicineITLab	2	TRUE			0.0129916	1773	8.89933e-07	174686	TRUE	2.00875e-06	0.0106391	19.0445	23.273	23.3109
rs731580	A	G	A	G	0.148879	0.025417	0.339595	0.377448	FALSE	FALSE	FALSE	ebi-eas-GCST90018644	3	14815331	0.0109561	174686	0.0203464	Ischemic stroke || id:ebi-eas-GCST90018644	Ischemic stroke	Ischemic stroke || ||	TRUE	MedicineITLab	ebi-bcl42-GCST90100518	3	14856838	0.0318906	3.26519e-06	1773	Serum arsenic levels || id:ebi-bcl42-GCST90100518	TRUE	reported	MedicineITLab	2	TRUE			0.0121566	1773	3.08085e-05	174686	TRUE	1.07344e-05	0.00994188	17.7839	23.273	21.7942
rs79581608	T	C	T	C	-0.169296	-0.00116335	0.221476	0.189658	FALSE	FALSE	FALSE	ebi-eas-GCST90018644	17	55718032	0.0138225	174686	0.932926	Ischemic stroke || id:ebi-eas-GCST90018644	Ischemic stroke	Ischemic stroke || ||	TRUE	MedicineITLab	ebi-bcl42-GCST90100518	17	53795393	0.0379841	8.83553e-06	1773	Serum arsenic levels || id:ebi-bcl42-GCST90100518	TRUE	reported	MedicineITLab	2	TRUE			0.0110924	1773	4.05504e-08	174686	TRUE	1.00226e-05	0.00988376	17.6789	23.273	19.8651
rs11639885	A	G	A	G	-0.267091	-0.00333229	0.0876945	0.164828	FALSE	FALSE	FALSE	ebi-eas-GCST90018644	16	77085646	0.01448	174686	0.817991	Ischemic stroke || id:ebi-eas-GCST90018644	Ischemic stroke	Ischemic stroke || ||	TRUE	MedicineITLab	ebi-bcl42-GCST90100519	16	77119543	0.0594134	7.39042e-06	1792	Serum barium levels || id:ebi-bcl42-GCST90100519	TRUE	reported	MedicineITLab	2	TRUE			0.011164	1792	3.03175e-07	174686	TRUE	9.00294e-06	0.0114146	20.6681	23.273	20.2092
rs12526430	C	T	C	T	0.161477	-0.00309947	0.35573	0.570737	FALSE	FALSE	FALSE	ebi-eas-GCST90018644	6	68406597	0.0108948	174686	0.776033	Ischemic stroke || id:ebi-eas-GCST90018644	Ischemic stroke	Ischemic stroke || ||	TRUE	MedicineITLab	ebi-bcl42-GCST90100519	6	69116489	0.0355419	5.91173e-06	1792	Serum barium levels || id:ebi-bcl42-GCST90100519	TRUE	reported	MedicineITLab	2	TRUE			0.0114001	1792	4.63327e-07	174686	TRUE	7.40679e-06	0.011952	21.6528	23.273	20.6414
rs1318907	C	T	C	T	0.331777	0.00575892	0.0524834	0.0609299	FALSE	FALSE	FALSE	ebi-eas-GCST90018644	1	71818922	0.0227846	174686	0.800458	Ischemic stroke || id:ebi-eas-GCST90018644	Ischemic stroke	Ischemic stroke || ||	TRUE	MedicineITLab	ebi-bcl42-GCST90100519	1	72284605	0.073894	7.58355e-06	1792	Serum barium levels || id:ebi-bcl42-GCST90100519	TRUE	reported	MedicineITLab	2	TRUE			0.0111367	1792	3.65717e-07	174686	TRUE	9.33409e-06	0.0109479	19.8137	23.273	20.1592
rs145368539	A	G	A	G	0.405751	0.0707122	0.0427492	0.0262074	FALSE	FALSE	FALSE	ebi-eas-GCST90018644	6	49202868	0.0343581	174686	0.039581	Ischemic stroke || id:ebi-eas-GCST90018644	Ischemic stroke	Ischemic stroke || ||	TRUE	MedicineITLab	ebi-bcl42-GCST90100519	6	49170504	0.0885584	4.93245e-06	1792	Serum barium levels || id:ebi-bcl42-GCST90100519	TRUE	reported	MedicineITLab	2	TRUE			0.0115916	1792	2.42475e-05	174686	TRUE	1.41773e-05	0.0134742	24.4482	23.273	20.9923
rs4735970	C	G	C	G	-0.20915	0.00850279	0.141183	0.224025	FALSE	TRUE	FALSE	ebi-eas-GCST90018644	8	1036501	0.0128369	174686	0.507734	Ischemic stroke || id:ebi-eas-GCST90018644	Ischemic stroke	Ischemic stroke || ||	TRUE	MedicineITLab	ebi-bcl42-GCST90100519	8	986501	0.0471692	9.81437e-06	1792	Serum barium levels || id:ebi-bcl42-GCST90100519	TRUE	reported	MedicineITLab	2	TRUE			0.0108643	1792	2.51158e-06	174686	TRUE	1.45398e-05	0.0106079	19.1917	23.273	19.6607
rs61857946	C	T	C	T	0.344645	0.00784791	0.053851	0.112264	FALSE	FALSE	FALSE	ebi-eas-GCST90018644	10	91156221	0.0169977	174686	0.644294	Ischemic stroke || id:ebi-eas-GCST90018644	Ischemic stroke	Ischemic stroke || ||	TRUE	MedicineITLab	ebi-bcl42-GCST90100519	10	92915978	0.0733799	2.84688e-06	1792	Serum barium levels || id:ebi-bcl42-GCST90100519	TRUE	reported	MedicineITLab	2	TRUE			0.0121736	1792	1.22032e-06	174686	TRUE	3.92112e-06	0.012104	21.9315	23.273	22.0592
rs7358335	T	C	T	C	-0.193692	0.0086577	0.190261	0.221431	FALSE	FALSE	FALSE	ebi-eas-GCST90018644	11	26731235	0.0129093	174686	0.502439	Ischemic stroke || id:ebi-eas-GCST90018644	Ischemic stroke	Ischemic stroke || ||	TRUE	MedicineITLab	ebi-bcl42-GCST90100519	11	26752782	0.0412654	2.88708e-06	1792	Serum barium levels || id:ebi-bcl42-GCST90100519	TRUE	reported	MedicineITLab	2	TRUE			0.0121587	1792	2.57482e-06	174686	TRUE	4.39852e-06	0.0115597	20.9339	23.273	22.0319
rs9364230	T	C	T	C	-0.155023	0.000413812	0.41183	0.415798	FALSE	FALSE	FALSE	ebi-eas-GCST90018644	6	168176198	0.0108575	174686	0.969598	Ischemic stroke || id:ebi-eas-GCST90018644	Ischemic stroke	Ischemic stroke || ||	TRUE	MedicineITLab	ebi-bcl42-GCST90100519	6	168576878	0.033187	3.21945e-06	1792	Serum barium levels || id:ebi-bcl42-GCST90100519	TRUE	reported	MedicineITLab	2	TRUE			0.0120432	1792	8.31555e-09	174686	TRUE	3.60518e-06	0.0116424	21.0854	23.273	21.8201
rs12591554	T	C	T	C	0.164179	-0.00921	0.311586	0.35871	FALSE	FALSE	FALSE	ebi-eas-GCST90018644	15	57553134	0.0113	174686	0.415049	Ischemic stroke || id:ebi-eas-GCST90018644	Ischemic stroke	Ischemic stroke || ||	TRUE	MedicineITLab	ebi-bcl42-GCST90100520	15	57845332	0.0368103	8.71957e-06	1740	Serum calcium levels || id:ebi-bcl42-GCST90100520	TRUE	reported	MedicineITLab	2	TRUE			0.0113163	1740	3.8028e-06	174686	TRUE	1.37663e-05	0.0115636	20.3326	23.273	19.8928
rs150958552	C	T	C	T	-0.37336	0.0101781	0.0603696	0.0418565	FALSE	FALSE	FALSE	ebi-eas-GCST90018644	8	29873019	0.0279915	174686	0.716147	Ischemic stroke || id:ebi-eas-GCST90018644	Ischemic stroke	Ischemic stroke || ||	TRUE	MedicineITLab	ebi-bcl42-GCST90100520	8	29730535	0.0762036	1.05083e-06	1740	Serum calcium levels || id:ebi-bcl42-GCST90100520	TRUE	reported	MedicineITLab	2	TRUE			0.0136238	1740	7.56876e-07	174686	TRUE	1.38819e-06	0.0158147	27.9276	23.273	24.0052
rs2002461	C	T	C	T	0.163036	-0.00845219	0.375888	0.452323	FALSE	FALSE	FALSE	ebi-eas-GCST90018644	14	51844870	0.0107236	174686	0.430589	Ischemic stroke || id:ebi-eas-GCST90018644	Ischemic stroke	Ischemic stroke || ||	TRUE	MedicineITLab	ebi-bcl42-GCST90100520	14	52311588	0.0354683	4.60494e-06	1740	Serum calcium levels || id:ebi-bcl42-GCST90100520	TRUE	reported	MedicineITLab	2	TRUE			0.0120113	1740	3.55633e-06	174686	TRUE	7.28306e-06	0.0124715	21.9492	23.273	21.1294
rs2130700	G	A	G	A	0.176357	-0.00455027	0.345386	0.569912	FALSE	FALSE	FALSE	ebi-eas-GCST90018644	6	68413577	0.0109108	174686	0.676648	Ischemic stroke || id:ebi-eas-GCST90018644	Ischemic stroke	Ischemic stroke || ||	TRUE	MedicineITLab	ebi-bcl42-GCST90100520	6	69123469	0.0361278	1.15022e-06	1740	Serum calcium levels || id:ebi-bcl42-GCST90100520	TRUE	reported	MedicineITLab	2	TRUE			0.013525	1740	9.95646e-07	174686	TRUE	1.55855e-06	0.0140639	24.7917	23.273	23.8288
rs2382961	A	T	A	T	0.165155	-0.00300391	0.344659	0.330205	FALSE	TRUE	FALSE	ebi-eas-GCST90018644	8	143584725	0.0113499	174686	0.791269	Ischemic stroke || id:ebi-eas-GCST90018644	Ischemic stroke	Ischemic stroke || ||	TRUE	MedicineITLab	ebi-bcl42-GCST90100520	8	144666895	0.0359217	4.58411e-06	1740	Serum calcium levels || id:ebi-bcl42-GCST90100520	TRUE	reported	MedicineITLab	2	TRUE			0.0120163	1740	4.00991e-07	174686	TRUE	5.67497e-06	0.0123217	21.6823	23.273	21.1383
rs515967	T	A	T	A	0.167215	-0.0191299	0.272592	0.266287	FALSE	TRUE	FALSE	ebi-eas-GCST90018644	10	98631661	0.012133	174686	0.11487	Ischemic stroke || id:ebi-eas-GCST90018644	Ischemic stroke	Ischemic stroke || ||	TRUE	MedicineITLab	ebi-bcl42-GCST90100520	10	100391418	0.0375297	8.90629e-06	1740	Serum calcium levels || id:ebi-bcl42-GCST90100520	TRUE	reported	MedicineITLab	2	TRUE			0.0112932	1740	1.42307e-05	174686	TRUE	1.97736e-05	0.0110885	19.4879	23.273	19.8518
rs547954	A	G	A	G	0.170192	-0.00388943	0.372758	0.367144	FALSE	FALSE	FALSE	ebi-eas-GCST90018644	12	117316701	0.0111044	174686	0.726143	Ischemic stroke || id:ebi-eas-GCST90018644	Ischemic stroke	Ischemic stroke || ||	TRUE	MedicineITLab	ebi-bcl42-GCST90100520	12	117754506	0.0354935	1.76656e-06	1740	Serum calcium levels || id:ebi-bcl42-GCST90100520	TRUE	reported	MedicineITLab	2	TRUE			0.0130564	1740	7.0231e-07	174686	TRUE	2.30373e-06	0.0135447	23.864	23.273	22.9922
rs62449866	T	C	T	C	0.201428	-0.0156174	0.193553	0.211249	FALSE	FALSE	FALSE	ebi-eas-GCST90018644	7	28464392	0.0131869	174686	0.236291	Ischemic stroke || id:ebi-eas-GCST90018644	Ischemic stroke	Ischemic stroke || ||	TRUE	MedicineITLab	ebi-bcl42-GCST90100520	7	28504010	0.0452735	9.17301e-06	1740	Serum calcium levels || id:ebi-bcl42-GCST90100520	TRUE	reported	MedicineITLab	2	TRUE			0.0112612	1740	8.02922e-06	174686	TRUE	1.70772e-05	0.0126662	22.2962	23.273	19.7948
rs6869544	A	G	A	G	0.271119	0.00469385	0.10997	0.137759	FALSE	FALSE	FALSE	ebi-eas-GCST90018644	5	126707236	0.0156229	174686	0.763837	Ischemic stroke || id:ebi-eas-GCST90018644	Ischemic stroke	Ischemic stroke || ||	TRUE	MedicineITLab	ebi-bcl42-GCST90100520	5	126042928	0.0569309	2.07476e-06	1740	Serum calcium levels || id:ebi-bcl42-GCST90100520	TRUE	reported	MedicineITLab	2	TRUE			0.0128808	1740	5.16749e-07	174686	TRUE	2.63589e-06	0.0143889	25.3731	23.273	22.679
rs72841409	A	G	A	G	0.532706	0.018387	0.028839	0.0251564	FALSE	FALSE	FALSE	ebi-eas-GCST90018644	5	171531192	0.0354852	174686	0.604347	Ischemic stroke || id:ebi-eas-GCST90018644	Ischemic stroke	Ischemic stroke || ||	TRUE	MedicineITLab	ebi-bcl42-GCST90100520	5	170958196	0.116884	5.53933e-06	1740	Serum calcium levels || id:ebi-bcl42-GCST90100520	TRUE	reported	MedicineITLab	2	TRUE			0.0118102	1740	1.53699e-06	174686	TRUE	7.69974e-06	0.0158956	28.0728	23.273	20.7714
rs7501937	T	C	T	C	-0.155773	0.00349523	0.415481	0.514431	FALSE	FALSE	FALSE	ebi-eas-GCST90018644	17	33433615	0.0108167	174686	0.746596	Ischemic stroke || id:ebi-eas-GCST90018644	Ischemic stroke	Ischemic stroke || ||	TRUE	MedicineITLab	ebi-bcl42-GCST90100520	17	31760633	0.0348129	8.15765e-06	1740	Serum calcium levels || id:ebi-bcl42-GCST90100520	TRUE	reported	MedicineITLab	2	TRUE			0.0113888	1740	5.9773e-07	174686	TRUE	1.03062e-05	0.0117859	20.7283	23.273	20.0218
rs7669531	T	G	T	G	0.250601	0.0200433	0.167829	0.13705	FALSE	FALSE	FALSE	ebi-eas-GCST90018644	4	27258709	0.0161422	174686	0.214358	Ischemic stroke || id:ebi-eas-GCST90018644	Ischemic stroke	Ischemic stroke || ||	TRUE	MedicineITLab	ebi-bcl42-GCST90100520	4	27260331	0.0483928	2.49915e-07	1740	Serum calcium levels || id:ebi-bcl42-GCST90100520	TRUE	reported	MedicineITLab	2	TRUE			0.0151951	1740	8.82586e-06	174686	TRUE	5.30125e-07	0.0175418	31.0321	23.273	26.8166
rs7978383	T	C	T	C	0.172143	-0.00791816	0.331627	0.330092	FALSE	FALSE	FALSE	ebi-eas-GCST90018644	12	19523651	0.0113333	174686	0.484764	Ischemic stroke || id:ebi-eas-GCST90018644	Ischemic stroke	Ischemic stroke || ||	TRUE	MedicineITLab	ebi-bcl42-GCST90100520	12	19676585	0.0356767	1.52292e-06	1740	Serum calcium levels || id:ebi-bcl42-GCST90100520	TRUE	reported	MedicineITLab	2	TRUE			0.0132185	1740	2.79433e-06	174686	TRUE	2.35948e-06	0.0131364	23.135	23.273	23.2814
rs10813093	T	C	T	C	0.144502	-0.00520854	0.379798	0.416477	FALSE	FALSE	FALSE	ebi-eas-GCST90018644	9	2953905	0.0110099	174686	0.636157	Ischemic stroke || id:ebi-eas-GCST90018644	Ischemic stroke	Ischemic stroke || ||	TRUE	MedicineITLab	ebi-bcl42-GCST90100521	9	2953905	0.0325471	9.56542e-06	1775	Serum cadmium levels || id:ebi-bcl42-GCST90100521	TRUE	reported	MedicineITLab	2	TRUE			0.0109954	1775	1.28119e-06	174686	TRUE	1.29685e-05	0.00983702	17.6143	23.273	19.7117
rs12228069	A	G	A	G	-0.707807	0.0373768	0.0124572	0.0214353	FALSE	FALSE	FALSE	ebi-eas-GCST90018644	12	60610906	0.0377735	174686	0.32242	Ischemic stroke || id:ebi-eas-GCST90018644	Ischemic stroke	Ischemic stroke || ||	TRUE	MedicineITLab	ebi-bcl42-GCST90100521	12	61004687	0.152573	3.75723e-06	1775	Serum cadmium levels || id:ebi-bcl42-GCST90100521	TRUE	reported	MedicineITLab	2	TRUE			0.0119929	1775	5.60496e-06	174686	TRUE	6.60488e-06	0.0123264	22.1274	23.273	21.5216
rs166722	G	A	G	A	-0.170727	0.00485954	0.281843	0.327727	FALSE	FALSE	FALSE	ebi-eas-GCST90018644	15	39241139	0.0117432	174686	0.679007	Ischemic stroke || id:ebi-eas-GCST90018644	Ischemic stroke	Ischemic stroke || ||	TRUE	MedicineITLab	ebi-bcl42-GCST90100521	15	39533340	0.0348512	1.05301e-06	1775	Serum cadmium levels || id:ebi-bcl42-GCST90100521	TRUE	reported	MedicineITLab	2	TRUE			0.0133543	1775	9.80319e-07	174686	TRUE	1.43334e-06	0.0117994	21.1702	23.273	23.9977
rs396511	A	C	A	C	0.268577	-0.0103553	0.0721681	0.0816807	FALSE	FALSE	FALSE	ebi-eas-GCST90018644	1	55492430	0.0195425	174686	0.596192	Ischemic stroke || id:ebi-eas-GCST90018644	Ischemic stroke	Ischemic stroke || ||	TRUE	MedicineITLab	ebi-bcl42-GCST90100521	1	55958103	0.058575	4.85599e-06	1775	Serum cadmium levels || id:ebi-bcl42-GCST90100521	TRUE	reported	MedicineITLab	2	TRUE			0.0117188	1775	1.60734e-06	174686	TRUE	6.83548e-06	0.00966011	17.2944	23.273	21.0239
rs76878079	A	G	A	G	-0.296935	-0.023646	0.0705507	0.0538203	FALSE	FALSE	FALSE	ebi-eas-GCST90018644	9	20546803	0.0246552	174686	0.337525	Ischemic stroke || id:ebi-eas-GCST90018644	Ischemic stroke	Ischemic stroke || ||	TRUE	MedicineITLab	ebi-bcl42-GCST90100521	9	20546802	0.0667982	9.32704e-06	1775	Serum cadmium levels || id:ebi-bcl42-GCST90100521	TRUE	reported	MedicineITLab	2	TRUE			0.0110223	1775	5.26554e-06	174686	TRUE	1.57914e-05	0.0115632	20.7415	23.273	19.7603
rs79052248	G	A	G	A	0.228484	-0.0167485	0.120401	0.159739	FALSE	FALSE	FALSE	ebi-eas-GCST90018644	15	53406467	0.014852	174686	0.25945	Ischemic stroke || id:ebi-eas-GCST90018644	Ischemic stroke	Ischemic stroke || ||	TRUE	MedicineITLab	ebi-bcl42-GCST90100521	15	53698664	0.0468787	1.1923e-06	1775	Serum cadmium levels || id:ebi-bcl42-GCST90100521	TRUE	reported	MedicineITLab	2	TRUE			0.0132212	1775	7.27988e-06	174686	TRUE	2.30942e-06	0.0110575	19.8241	23.273	23.7553
rs880423	C	T	C	T	0.158823	0.00312019	0.273085	0.324179	FALSE	FALSE	FALSE	ebi-eas-GCST90018644	18	24656347	0.0113407	174686	0.783214	Ischemic stroke || id:ebi-eas-GCST90018644	Ischemic stroke	Ischemic stroke || ||	TRUE	MedicineITLab	ebi-bcl42-GCST90100521	18	22236311	0.0341913	3.65112e-06	1775	Serum cadmium levels || id:ebi-bcl42-GCST90100521	TRUE	reported	MedicineITLab	2	TRUE			0.0120236	1775	4.33344e-07	174686	TRUE	4.57146e-06	0.0100147	17.9357	23.273	21.5772
rs10255372	G	A	G	A	-0.158293	0.000881466	0.429653	0.384868	FALSE	FALSE	FALSE	ebi-eas-GCST90018644	7	52038487	0.0109865	174686	0.936053	Ischemic stroke || id:ebi-eas-GCST90018644	Ischemic stroke	Ischemic stroke || ||	TRUE	MedicineITLab	ebi-bcl42-GCST90100522	7	52106183	0.0333066	2.17324e-06	1758	Serum cobalt levels || id:ebi-bcl42-GCST90100522	TRUE	reported	MedicineITLab	2	TRUE			0.0126995	1758	3.68499e-08	174686	TRUE	2.48349e-06	0.0122803	21.8324	23.273	22.5872
rs142627754	T	G	T	G	-0.463887	-0.0324975	0.0301205	0.0349684	FALSE	FALSE	FALSE	ebi-eas-GCST90018644	13	96414343	0.0298804	174686	0.276778	Ischemic stroke || id:ebi-eas-GCST90018644	Ischemic stroke	Ischemic stroke || ||	TRUE	MedicineITLab	ebi-bcl42-GCST90100522	13	97066597	0.102369	6.25493e-06	1758	Serum cobalt levels || id:ebi-bcl42-GCST90100522	TRUE	reported	MedicineITLab	2	TRUE			0.0115588	1758	6.77129e-06	174686	TRUE	1.13125e-05	0.0125729	22.3591	23.273	20.5347
rs1717858	G	T	G	T	0.175405	-0.00714542	0.324522	0.410387	FALSE	FALSE	FALSE	ebi-eas-GCST90018644	6	114535988	0.0116363	174686	0.539173	Ischemic stroke || id:ebi-eas-GCST90018644	Ischemic stroke	Ischemic stroke || ||	TRUE	MedicineITLab	ebi-bcl42-GCST90100522	6	114857152	0.0394005	9.05407e-06	1758	Serum cobalt levels || id:ebi-bcl42-GCST90100522	TRUE	reported	MedicineITLab	2	TRUE			0.0111605	1758	2.15861e-06	174686	TRUE	1.30743e-05	0.0134887	24.01	23.273	19.8189
rs2404297	A	G	A	G	0.19516	0.00349941	0.195782	0.350875	FALSE	FALSE	FALSE	ebi-eas-GCST90018644	8	1415302	0.0116149	174686	0.763196	Ischemic stroke || id:ebi-eas-GCST90018644	Ischemic stroke	Ischemic stroke || ||	TRUE	MedicineITLab	ebi-bcl42-GCST90100522	8	1363468	0.0438682	9.18202e-06	1758	Serum cobalt levels || id:ebi-bcl42-GCST90100522	TRUE	reported	MedicineITLab	2	TRUE			0.0111453	1758	5.19643e-07	174686	TRUE	1.14914e-05	0.0119938	21.3168	23.273	19.7916
rs2587475	T	C	T	C	-0.152845	0.0190572	0.431387	0.382153	FALSE	FALSE	FALSE	ebi-eas-GCST90018644	10	70753926	0.0110035	174686	0.0832876	Ischemic stroke || id:ebi-eas-GCST90018644	Ischemic stroke	Ischemic stroke || ||	TRUE	MedicineITLab	ebi-bcl42-GCST90100522	10	72513682	0.0338124	6.58839e-06	1758	Serum cobalt levels || id:ebi-bcl42-GCST90100522	TRUE	reported	MedicineITLab	2	TRUE			0.0115027	1758	1.7171e-05	174686	TRUE	1.59488e-05	0.0114608	20.3586	23.273	20.4339
rs4323133	A	G	A	G	0.156352	-0.010529	0.355641	0.353947	FALSE	FALSE	FALSE	ebi-eas-GCST90018644	4	121015640	0.0112572	174686	0.349626	Ischemic stroke || id:ebi-eas-GCST90018644	Ischemic stroke	Ischemic stroke || ||	TRUE	MedicineITLab	ebi-bcl42-GCST90100522	4	121936795	0.0351429	9.17211e-06	1758	Serum cobalt levels || id:ebi-bcl42-GCST90100522	TRUE	reported	MedicineITLab	2	TRUE			0.0111465	1758	5.00796e-06	174686	TRUE	1.53199e-05	0.0112041	19.8973	23.273	19.7939
rs4596555	G	A	G	A	0.170118	-0.000676823	0.263653	0.321151	FALSE	FALSE	FALSE	ebi-eas-GCST90018644	7	36681970	0.0114268	174686	0.952768	Ischemic stroke || id:ebi-eas-GCST90018644	Ischemic stroke	Ischemic stroke || ||	TRUE	MedicineITLab	ebi-bcl42-GCST90100522	7	36721575	0.0375614	6.32662e-06	1758	Serum cobalt levels || id:ebi-bcl42-GCST90100522	TRUE	reported	MedicineITLab	2	TRUE			0.0115465	1758	2.00838e-08	174686	TRUE	7.10338e-06	0.0112369	19.9562	23.273	20.5124
rs56135139	G	A	G	A	-0.264146	0.0113532	0.118938	0.200131	FALSE	FALSE	FALSE	ebi-eas-GCST90018644	13	111540706	0.0139553	174686	0.415908	Ischemic stroke || id:ebi-eas-GCST90018644	Ischemic stroke	Ischemic stroke || ||	TRUE	MedicineITLab	ebi-bcl42-GCST90100522	13	112193053	0.05867	7.17039e-06	1758	Serum cobalt levels || id:ebi-bcl42-GCST90100522	TRUE	reported	MedicineITLab	2	TRUE			0.0114116	1758	3.78882e-06	174686	TRUE	1.13977e-05	0.0146233	26.0596	23.273	20.2701
rs991173	G	A	G	A	-0.168116	0.0235881	0.301477	0.334921	FALSE	FALSE	FALSE	ebi-eas-GCST90018644	4	20647411	0.0114663	174686	0.03967	Ischemic stroke || id:ebi-eas-GCST90018644	Ischemic stroke	Ischemic stroke || ||	TRUE	MedicineITLab	ebi-bcl42-GCST90100522	4	20649034	0.0364914	4.3819e-06	1758	Serum cobalt levels || id:ebi-bcl42-GCST90100522	TRUE	reported	MedicineITLab	2	TRUE			0.0119425	1758	2.42257e-05	174686	TRUE	1.25173e-05	0.0119037	21.1548	23.273	21.2245
rs117244450	A	C	A	C	0.220412	0.00942541	0.161684	0.125152	FALSE	FALSE	FALSE	ebi-eas-GCST90018644	2	194835069	0.0162012	174686	0.560719	Ischemic stroke || id:ebi-eas-GCST90018644	Ischemic stroke	Ischemic stroke || ||	TRUE	MedicineITLab	ebi-bcl42-GCST90100523	2	195699793	0.0468608	2.75849e-06	1758	Serum chromium levels || id:ebi-bcl42-GCST90100523	TRUE	reported	MedicineITLab	2	TRUE			0.012442	1758	1.93756e-06	174686	TRUE	4.0079e-06	0.0131697	23.4346	23.273	22.1234
rs12602392	T	C	T	C	0.169697	-0.0138154	0.309224	0.368279	FALSE	FALSE	FALSE	ebi-eas-GCST90018644	17	13124980	0.011182	174686	0.216644	Ischemic stroke || id:ebi-eas-GCST90018644	Ischemic stroke	Ischemic stroke || ||	TRUE	MedicineITLab	ebi-bcl42-GCST90100523	17	13028297	0.036995	4.81688e-06	1758	Serum chromium levels || id:ebi-bcl42-GCST90100523	TRUE	reported	MedicineITLab	2	TRUE			0.0118404	1758	8.73836e-06	174686	TRUE	9.39839e-06	0.0123024	21.872	23.273	21.0408
rs12803936	T	C	T	C	-0.191618	-0.0120204	0.233219	0.169112	FALSE	FALSE	FALSE	ebi-eas-GCST90018644	11	12104805	0.0142634	174686	0.39937	Ischemic stroke || id:ebi-eas-GCST90018644	Ischemic stroke	Ischemic stroke || ||	TRUE	MedicineITLab	ebi-bcl42-GCST90100523	11	12126352	0.0404082	2.28787e-06	1758	Serum chromium levels || id:ebi-bcl42-GCST90100523	TRUE	reported	MedicineITLab	2	TRUE			0.012644	1758	4.06574e-06	174686	TRUE	3.78211e-06	0.0131322	23.367	23.273	22.4871
rs12987736	C	T	C	T	-0.158097	-0.00549702	0.454027	0.456624	FALSE	FALSE	FALSE	ebi-eas-GCST90018644	2	130951191	0.0110937	174686	0.62024	Ischemic stroke || id:ebi-eas-GCST90018644	Ischemic stroke	Ischemic stroke || ||	TRUE	MedicineITLab	ebi-bcl42-GCST90100523	2	131708764	0.0355736	9.37732e-06	1758	Serum chromium levels || id:ebi-bcl42-GCST90100523	TRUE	reported	MedicineITLab	2	TRUE			0.0111227	1758	1.40556e-06	174686	TRUE	1.28209e-05	0.0123917	22.0328	23.273	19.7511
rs600533	G	A	G	A	0.558304	0.0431604	0.0192656	0.0348129	FALSE	FALSE	FALSE	ebi-eas-GCST90018644	18	7697055	0.0288746	174686	0.134979	Ischemic stroke || id:ebi-eas-GCST90018644	Ischemic stroke	Ischemic stroke || ||	TRUE	MedicineITLab	ebi-bcl42-GCST90100523	18	7697053	0.124033	7.20302e-06	1758	Serum chromium levels || id:ebi-bcl42-GCST90100523	TRUE	reported	MedicineITLab	2	TRUE			0.0114067	1758	1.27903e-05	174686	TRUE	1.56105e-05	0.0117789	20.9303	23.273	20.2613
rs61924870	G	A	G	A	-0.353169	0.0526431	0.0547498	0.0263428	FALSE	FALSE	FALSE	ebi-eas-GCST90018644	12	88824010	0.0334272	174686	0.115289	Ischemic stroke || id:ebi-eas-GCST90018644	Ischemic stroke	Ischemic stroke || ||	TRUE	MedicineITLab	ebi-bcl42-GCST90100523	12	89217787	0.0727119	1.29786e-06	1758	Serum chromium levels || id:ebi-bcl42-GCST90100523	TRUE	reported	MedicineITLab	2	TRUE			0.0132567	1758	1.41979e-05	174686	TRUE	3.10592e-06	0.0129099	22.9664	23.273	23.5914
rs74811583	G	A	G	A	-0.566694	0.00115802	0.019716	0.0189726	FALSE	FALSE	FALSE	ebi-eas-GCST90018644	5	36750846	0.0411463	174686	0.977547	Ischemic stroke || id:ebi-eas-GCST90018644	Ischemic stroke	Ischemic stroke || ||	TRUE	MedicineITLab	ebi-bcl42-GCST90100523	5	36750948	0.12646	7.90448e-06	1758	Serum chromium levels || id:ebi-bcl42-GCST90100523	TRUE	reported	MedicineITLab	2	TRUE			0.0113065	1758	4.53436e-09	174686	TRUE	8.73459e-06	0.0124136	22.0723	23.273	20.0813
rs78279606	C	G	C	G	0.532992	0.000649583	0.0308093	0.0617209	FALSE	TRUE	FALSE	ebi-eas-GCST90018644	6	123343896	0.0230158	174686	0.977484	Ischemic stroke || id:ebi-eas-GCST90018644	Ischemic stroke	Ischemic stroke || ||	TRUE	MedicineITLab	ebi-bcl42-GCST90100523	6	123665041	0.114236	3.31047e-06	1758	Serum chromium levels || id:ebi-bcl42-GCST90100523	TRUE	reported	MedicineITLab	2	TRUE			0.012245	1758	4.55999e-09	174686	TRUE	3.67837e-06	0.0169653	30.3053	23.273	21.7688
rs78998177	T	C	T	C	0.317753	-0.00201525	0.0597385	0.0770511	FALSE	FALSE	FALSE	ebi-eas-GCST90018644	1	202246610	0.0201423	174686	0.920304	Ischemic stroke || id:ebi-eas-GCST90018644	Ischemic stroke	Ischemic stroke || ||	TRUE	MedicineITLab	ebi-bcl42-GCST90100523	1	202215738	0.0713635	9.02212e-06	1758	Serum chromium levels || id:ebi-bcl42-GCST90100523	TRUE	reported	MedicineITLab	2	TRUE			0.0111642	1758	5.7304e-08	174686	TRUE	1.02958e-05	0.0113426	20.1461	23.273	19.8256
rs80211266	A	T	A	T	-0.711849	0.053154	0.0142782	0.0145444	FALSE	TRUE	FALSE	ebi-eas-GCST90018644	13	93734910	0.0459339	174686	0.247197	Ischemic stroke || id:ebi-eas-GCST90018644	Ischemic stroke	Ischemic stroke || ||	TRUE	MedicineITLab	ebi-bcl42-GCST90100523	13	94387163	0.148442	1.76098e-06	1758	Serum chromium levels || id:ebi-bcl42-GCST90100523	TRUE	reported	MedicineITLab	2	TRUE			0.0129267	1758	7.66566e-06	174686	TRUE	3.41001e-06	0.0142637	25.4096	23.273	22.9965
rs9487211	C	T	C	T	-0.176778	0.0150918	0.354602	0.233725	FALSE	FALSE	FALSE	ebi-eas-GCST90018644	6	109758261	0.0125677	174686	0.229814	Ischemic stroke || id:ebi-eas-GCST90018644	Ischemic stroke	Ischemic stroke || ||	TRUE	MedicineITLab	ebi-bcl42-GCST90100523	6	110079464	0.0357864	8.5693e-07	1758	Serum chromium levels || id:ebi-bcl42-GCST90100523	TRUE	reported	MedicineITLab	2	TRUE			0.0137057	1758	8.2549e-06	174686	TRUE	1.7295e-06	0.0143039	25.4822	23.273	24.4017
rs11708215	G	A	G	A	0.173426	-0.0222606	0.335766	0.310014	FALSE	FALSE	FALSE	ebi-eas-GCST90018644	3	149225477	0.011582	174686	0.054607	Ischemic stroke || id:ebi-eas-GCST90018644	Ischemic stroke	Ischemic stroke || ||	TRUE	MedicineITLab	ebi-bcl42-GCST90100524	3	148943264	0.0350008	7.92196e-07	1798	Serum copper levels || id:ebi-bcl42-GCST90100524	TRUE	reported	MedicineITLab	2	TRUE			0.0134856	1798	2.11466e-05	174686	TRUE	2.32067e-06	0.0134158	24.4224	23.273	24.5512
rs118183123	G	C	G	C	0.413001	0.00161064	0.0417304	0.00506461	FALSE	TRUE	FALSE	ebi-eas-GCST90018644	1	36093429	0.0887045	174686	0.985513	Ischemic stroke || id:ebi-eas-GCST90018644	Ischemic stroke	Ischemic stroke || ||	TRUE	MedicineITLab	ebi-bcl42-GCST90100524	1	36559030	0.090192	4.99246e-06	1798	Serum copper levels || id:ebi-bcl42-GCST90100524	TRUE	reported	MedicineITLab	2	TRUE			0.0115403	1798	1.88735e-09	174686	TRUE	5.52312e-06	0.0136418	24.8396	23.273	20.9684
rs12128264	G	T	G	T	0.16774	0.00173461	0.316553	0.234787	FALSE	FALSE	FALSE	ebi-eas-GCST90018644	1	203605932	0.012687	174686	0.891249	Ischemic stroke || id:ebi-eas-GCST90018644	Ischemic stroke	Ischemic stroke || ||	TRUE	MedicineITLab	ebi-bcl42-GCST90100524	1	203575060	0.0373124	7.38521e-06	1798	Serum copper levels || id:ebi-bcl42-GCST90100524	TRUE	reported	MedicineITLab	2	TRUE			0.0111276	1798	1.07012e-07	174686	TRUE	8.61677e-06	0.0121746	22.1351	23.273	20.21
rs12200936	A	G	A	G	0.260131	-0.00202965	0.089837	0.173604	FALSE	FALSE	FALSE	ebi-eas-GCST90018644	6	89171964	0.0140099	174686	0.884811	Ischemic stroke || id:ebi-eas-GCST90018644	Ischemic stroke	Ischemic stroke || ||	TRUE	MedicineITLab	ebi-bcl42-GCST90100524	6	89881683	0.058677	9.84756e-06	1798	Serum copper levels || id:ebi-bcl42-GCST90100524	TRUE	reported	MedicineITLab	2	TRUE			0.0108247	1798	1.20149e-07	174686	TRUE	1.15017e-05	0.0110659	20.0968	23.273	19.6539
rs145001356	T	C	T	C	-0.429675	0.0120407	0.0441814	0.0411079	FALSE	FALSE	FALSE	ebi-eas-GCST90018644	9	23991531	0.0277611	174686	0.664488	Ischemic stroke || id:ebi-eas-GCST90018644	Ischemic stroke	Ischemic stroke || ||	TRUE	MedicineITLab	ebi-bcl42-GCST90100524	9	23991529	0.0908729	2.44199e-06	1798	Serum copper levels || id:ebi-bcl42-GCST90100524	TRUE	reported	MedicineITLab	2	TRUE			0.0122951	1798	1.0769e-06	174686	TRUE	3.3283e-06	0.0155928	28.4483	23.273	22.3569
rs150273297	A	T	A	T	-0.436626	0.0265341	0.0342504	0.0843527	FALSE	TRUE	FALSE	ebi-eas-GCST90018644	6	33639326	0.0193898	174686	0.171169	Ischemic stroke || id:ebi-eas-GCST90018644	Ischemic stroke	Ischemic stroke || ||	TRUE	MedicineITLab	ebi-bcl42-GCST90100524	6	33607103	0.0942617	3.8827e-06	1798	Serum copper levels || id:ebi-bcl42-GCST90100524	TRUE	reported	MedicineITLab	2	TRUE			0.0118055	1798	1.07203e-05	174686	TRUE	8.195e-06	0.0126119	22.9402	23.273	21.456
rs2501320	A	G	A	G	0.169441	0.0108275	0.259499	0.17007	FALSE	FALSE	FALSE	ebi-eas-GCST90018644	1	159890469	0.0141484	174686	0.444105	Ischemic stroke || id:ebi-eas-GCST90018644	Ischemic stroke	Ischemic stroke || ||	TRUE	MedicineITLab	ebi-bcl42-GCST90100524	1	159860259	0.0377899	7.80141e-06	1798	Serum copper levels || id:ebi-bcl42-GCST90100524	TRUE	reported	MedicineITLab	2	TRUE			0.0110699	1798	3.35263e-06	174686	TRUE	1.21877e-05	0.0110339	20.0379	23.273	20.1041
rs2857658	A	G	A	G	0.253142	0.0249868	0.0997623	0.0660441	FALSE	FALSE	FALSE	ebi-eas-GCST90018644	12	52399202	0.0216948	174686	0.249427	Ischemic stroke || id:ebi-eas-GCST90018644	Ischemic stroke	Ischemic stroke || ||	TRUE	MedicineITLab	ebi-bcl42-GCST90100524	12	52792986	0.0552228	4.87848e-06	1798	Serum copper levels || id:ebi-bcl42-GCST90100524	TRUE	reported	MedicineITLab	2	TRUE			0.0115647	1798	7.5937e-06	174686	TRUE	9.23417e-06	0.0115102	20.913	23.273	21.0132
rs60384721	T	C	T	C	0.171383	0.0122885	0.294244	0.311803	FALSE	FALSE	FALSE	ebi-eas-GCST90018644	1	25727467	0.0116903	174686	0.293181	Ischemic stroke || id:ebi-eas-GCST90018644	Ischemic stroke	Ischemic stroke || ||	TRUE	MedicineITLab	ebi-bcl42-GCST90100524	1	26053958	0.0371284	4.19267e-06	1798	Serum copper levels || id:ebi-bcl42-GCST90100524	TRUE	reported	MedicineITLab	2	TRUE			0.0117245	1798	6.32543e-06	174686	TRUE	7.60196e-06	0.0121991	22.1802	23.273	21.307
rs66541674	A	G	A	G	-0.20428	-0.000821441	0.181499	0.190264	FALSE	FALSE	FALSE	ebi-eas-GCST90018644	14	25239972	0.013936	174686	0.952997	Ischemic stroke || id:ebi-eas-GCST90018644	Ischemic stroke	Ischemic stroke || ||	TRUE	MedicineITLab	ebi-bcl42-GCST90100524	14	25709178	0.0456208	8.02017e-06	1798	Serum copper levels || id:ebi-bcl42-GCST90100524	TRUE	reported	MedicineITLab	2	TRUE			0.0110407	1798	1.98894e-08	174686	TRUE	9.01593e-06	0.0123987	22.5476	23.273	20.0505
rs7562574	G	A	G	A	0.145166	0.000161006	0.399034	0.305134	FALSE	FALSE	FALSE	ebi-eas-GCST90018644	2	211336173	0.0115592	174686	0.988887	Ischemic stroke || id:ebi-eas-GCST90018644	Ischemic stroke	Ischemic stroke || ||	TRUE	MedicineITLab	ebi-bcl42-GCST90100524	2	212200898	0.0325993	8.99212e-06	1798	Serum copper levels || id:ebi-bcl42-GCST90100524	TRUE	reported	MedicineITLab	2	TRUE			0.0109204	1798	1.11064e-09	174686	TRUE	9.88894e-06	0.0101069	18.3374	23.273	19.8296
rs113286612	A	G	A	G	0.461569	-0.0140773	0.0359864	0.0496294	FALSE	FALSE	FALSE	ebi-eas-GCST90018644	3	170447051	0.0251153	174686	0.575133	Ischemic stroke || id:ebi-eas-GCST90018644	Ischemic stroke	Ischemic stroke || ||	TRUE	MedicineITLab	ebi-bcl42-GCST90100525	3	170164839	0.0996937	3.92412e-06	1794	Serum iron levels || id:ebi-bcl42-GCST90100525	TRUE	reported	MedicineITLab	2	TRUE			0.0118205	1794	1.79849e-06	174686	TRUE	5.64053e-06	0.0147817	26.8863	23.273	21.4357
rs113839317	C	T	C	T	-0.371675	0.00373708	0.0452823	0.0121222	FALSE	FALSE	FALSE	ebi-eas-GCST90018644	3	9303507	0.0491195	174686	0.939354	Ischemic stroke || id:ebi-eas-GCST90018644	Ischemic stroke	Ischemic stroke || ||	TRUE	MedicineITLab	ebi-bcl42-GCST90100525	3	9345191	0.0811485	4.96836e-06	1794	Serum iron levels || id:ebi-bcl42-GCST90100525	TRUE	reported	MedicineITLab	2	TRUE			0.0115711	1794	3.31362e-08	174686	TRUE	5.64937e-06	0.0119443	21.6629	23.273	20.9781
rs1398168	A	G	A	G	-0.492947	0.0148733	0.0225536	0.0314671	FALSE	FALSE	FALSE	ebi-eas-GCST90018644	11	99630007	0.0305061	174686	0.625866	Ischemic stroke || id:ebi-eas-GCST90018644	Ischemic stroke	Ischemic stroke || ||	TRUE	MedicineITLab	ebi-bcl42-GCST90100525	11	99500738	0.110335	8.40391e-06	1794	Serum iron levels || id:ebi-bcl42-GCST90100525	TRUE	reported	MedicineITLab	2	TRUE			0.011016	1794	1.36079e-06	174686	TRUE	1.15223e-05	0.0107137	19.4069	23.273	19.9606
rs16906988	C	T	C	T	0.205861	0.00162295	0.196391	0.176687	FALSE	FALSE	FALSE	ebi-eas-GCST90018644	11	20882226	0.0139471	174686	0.907364	Ischemic stroke || id:ebi-eas-GCST90018644	Ischemic stroke	Ischemic stroke || ||	TRUE	MedicineITLab	ebi-bcl42-GCST90100525	11	20903772	0.0420855	1.09104e-06	1794	Serum iron levels || id:ebi-bcl42-GCST90100525	TRUE	reported	MedicineITLab	2	TRUE			0.013176	1794	7.75153e-08	174686	TRUE	1.28043e-06	0.0133766	24.2958	23.273	23.9267
rs4780797	A	G	A	G	-0.564431	0.00312081	0.0220724	0.0456474	FALSE	FALSE	FALSE	ebi-eas-GCST90018644	16	19375619	0.0269912	174686	0.907951	Ischemic stroke || id:ebi-eas-GCST90018644	Ischemic stroke	Ischemic stroke || ||	TRUE	MedicineITLab	ebi-bcl42-GCST90100525	16	19386941	0.123019	4.78449e-06	1794	Serum iron levels || id:ebi-bcl42-GCST90100525	TRUE	reported	MedicineITLab	2	TRUE			0.0116109	1794	7.65309e-08	174686	TRUE	5.54567e-06	0.0137533	24.9897	23.273	21.0512
rs56393344	A	G	A	G	0.316891	-0.0407186	0.0856343	0.0806689	FALSE	FALSE	FALSE	ebi-eas-GCST90018644	5	178420155	0.0206164	174686	0.0482613	Ischemic stroke || id:ebi-eas-GCST90018644	Ischemic stroke	Ischemic stroke || ||	TRUE	MedicineITLab	ebi-bcl42-GCST90100525	5	177847156	0.0679962	3.39032e-06	1794	Serum iron levels || id:ebi-bcl42-GCST90100525	TRUE	reported	MedicineITLab	2	TRUE			0.0119751	1794	2.23305e-05	174686	TRUE	9.54919e-06	0.015726	28.6312	23.273	21.7195
rs5756497	A	C	A	C	0.154457	-0.0135371	0.390179	0.412925	FALSE	FALSE	FALSE	ebi-eas-GCST90018644	22	37048920	0.0110205	174686	0.219314	Ischemic stroke || id:ebi-eas-GCST90018644	Ischemic stroke	Ischemic stroke || ||	TRUE	MedicineITLab	ebi-bcl42-GCST90100525	22	37444960	0.0348505	9.90657e-06	1794	Serum iron levels || id:ebi-bcl42-GCST90100525	TRUE	reported	MedicineITLab	2	TRUE			0.0108424	1794	8.63754e-06	174686	TRUE	1.89896e-05	0.011353	20.5782	23.273	19.6425
rs6532556	T	C	T	C	0.314734	0.0309856	0.0655702	0.042464	FALSE	FALSE	FALSE	ebi-eas-GCST90018644	4	95386746	0.0262993	174686	0.238722	Ischemic stroke || id:ebi-eas-GCST90018644	Ischemic stroke	Ischemic stroke || ||	TRUE	MedicineITLab	ebi-bcl42-GCST90100525	4	96307897	0.0657896	1.86079e-06	1794	Serum iron levels || id:ebi-bcl42-GCST90100525	TRUE	reported	MedicineITLab	2	TRUE			0.0126102	1794	7.94644e-06	174686	TRUE	3.66515e-06	0.0121387	22.0198	23.273	22.8862
rs78138925	C	G	C	G	-0.833865	0.0359073	0.0107495	0.00926242	FALSE	TRUE	FALSE	ebi-eas-GCST90018644	16	12908643	0.0611764	174686	0.557239	Ischemic stroke || id:ebi-eas-GCST90018644	Ischemic stroke	Ischemic stroke || ||	TRUE	MedicineITLab	ebi-bcl42-GCST90100525	16	13002500	0.178895	3.37792e-06	1794	Serum iron levels || id:ebi-bcl42-GCST90100525	TRUE	reported	MedicineITLab	2	TRUE			0.0119791	1794	1.97217e-06	174686	TRUE	4.93003e-06	0.0147882	26.8983	23.273	21.7268
rs9849045	T	C	T	C	-0.167403	0.00279599	0.411151	0.430822	FALSE	FALSE	FALSE	ebi-eas-GCST90018644	3	193384320	0.0110916	174686	0.800977	Ischemic stroke || id:ebi-eas-GCST90018644	Ischemic stroke	Ischemic stroke || ||	TRUE	MedicineITLab	ebi-bcl42-GCST90100525	3	193102109	0.035645	2.85119e-06	1794	Serum iron levels || id:ebi-bcl42-GCST90100525	TRUE	reported	MedicineITLab	2	TRUE			0.0121585	1794	3.63776e-07	174686	TRUE	3.54745e-06	0.0135694	24.6509	23.273	22.0561
rs1895172	A	G	A	G	-0.261386	0.0259235	0.11497	0.135063	FALSE	FALSE	FALSE	ebi-eas-GCST90018644	5	129539040	0.0160899	174686	0.107145	Ischemic stroke || id:ebi-eas-GCST90018644	Ischemic stroke	Ischemic stroke || ||	TRUE	MedicineITLab	ebi-bcl42-GCST90100526	5	128874733	0.0570081	4.8555e-06	1791	Serum magnesium levels || id:ebi-bcl42-GCST90100526	TRUE	reported	MedicineITLab	2	TRUE			0.0116147	1791	1.48599e-05	174686	TRUE	1.1364e-05	0.0139039	25.2248	23.273	21.0228
rs6918777	G	T	G	T	0.168521	0.0108125	0.333244	0.251777	FALSE	FALSE	FALSE	ebi-eas-GCST90018644	6	92659937	0.012255	174686	0.377619	Ischemic stroke || id:ebi-eas-GCST90018644	Ischemic stroke	Ischemic stroke || ||	TRUE	MedicineITLab	ebi-bcl42-GCST90100526	6	93369655	0.0356987	2.53527e-06	1791	Serum magnesium levels || id:ebi-bcl42-GCST90100526	TRUE	reported	MedicineITLab	2	TRUE			0.0123032	1791	4.45626e-06	174686	TRUE	4.28912e-06	0.0126202	22.8662	23.273	22.2845
rs78883630	A	T	A	T	-0.307464	-0.0041121	0.0824831	0.0693621	FALSE	TRUE	FALSE	ebi-eas-GCST90018644	9	24157306	0.0215425	174686	0.848617	Ischemic stroke || id:ebi-eas-GCST90018644	Ischemic stroke	Ischemic stroke || ||	TRUE	MedicineITLab	ebi-bcl42-GCST90100526	9	24157304	0.0667526	4.39642e-06	1791	Serum magnesium levels || id:ebi-bcl42-GCST90100526	TRUE	reported	MedicineITLab	2	TRUE			0.0117198	1791	2.08586e-07	174686	TRUE	5.28542e-06	0.0143086	25.9697	23.273	21.2154
rs79283448	A	G	A	G	-0.448988	0.0277513	0.0317148	0.110271	FALSE	FALSE	FALSE	ebi-eas-GCST90018644	10	70356125	0.0171497	174686	0.105624	Ischemic stroke || id:ebi-eas-GCST90018644	Ischemic stroke	Ischemic stroke || ||	TRUE	MedicineITLab	ebi-bcl42-GCST90100526	10	72115881	0.0996741	7.08454e-06	1791	Serum magnesium levels || id:ebi-bcl42-GCST90100526	TRUE	reported	MedicineITLab	2	TRUE			0.0112149	1791	1.49897e-05	174686	TRUE	1.63904e-05	0.0123813	22.4278	23.273	20.2911
rs137997938	A	G	A	G	-0.533023	-0.0360343	0.0233765	0.0059435	FALSE	FALSE	FALSE	ebi-eas-GCST90018644	10	119755355	0.0698232	174686	0.605799	Ischemic stroke || id:ebi-eas-GCST90018644	Ischemic stroke	Ischemic stroke || ||	TRUE	MedicineITLab	ebi-bcl42-GCST90100527	10	121514867	0.116421	5.03434e-06	1674	Serum manganese levels || id:ebi-bcl42-GCST90100527	TRUE	reported	MedicineITLab	2	TRUE			0.0123818	1674	1.52468e-06	174686	TRUE	6.93729e-06	0.0129726	21.9753	23.273	20.9618
rs149628902	C	T	C	T	0.380108	0.0186693	0.0519867	0.0111351	FALSE	FALSE	FALSE	ebi-eas-GCST90018644	13	95454870	0.0527867	174686	0.723583	Ischemic stroke || id:ebi-eas-GCST90018644	Ischemic stroke	Ischemic stroke || ||	TRUE	MedicineITLab	ebi-bcl42-GCST90100527	13	96107124	0.0815363	3.38506e-06	1674	Serum manganese levels || id:ebi-bcl42-GCST90100527	TRUE	reported	MedicineITLab	2	TRUE			0.0128312	1674	7.16067e-07	174686	TRUE	4.35074e-06	0.0142413	24.1555	23.273	21.7326
rs2018513	C	A	C	A	0.21395	-0.0311006	0.198949	0.252489	FALSE	FALSE	FALSE	ebi-eas-GCST90018644	16	4177904	0.0126563	174686	0.0139975	Ischemic stroke || id:ebi-eas-GCST90018644	Ischemic stroke	Ischemic stroke || ||	TRUE	MedicineITLab	ebi-bcl42-GCST90100527	16	4227905	0.047847	8.29317e-06	1674	Serum manganese levels || id:ebi-bcl42-GCST90100527	TRUE	reported	MedicineITLab	2	TRUE			0.0118172	1674	3.45667e-05	174686	TRUE	2.65783e-05	0.01459	24.7557	23.273	19.9947
rs2155533	A	G	A	G	0.201789	0.0163037	0.212935	0.241897	FALSE	FALSE	FALSE	ebi-eas-GCST90018644	11	133288827	0.0126147	174686	0.196206	Ischemic stroke || id:ebi-eas-GCST90018644	Ischemic stroke	Ischemic stroke || ||	TRUE	MedicineITLab	ebi-bcl42-GCST90100527	11	133158722	0.0416948	1.42131e-06	1674	Serum manganese levels || id:ebi-bcl42-GCST90100527	TRUE	reported	MedicineITLab	2	TRUE			0.0138151	1674	9.56228e-06	174686	TRUE	2.89311e-06	0.0136484	23.1359	23.273	23.4224
rs227446	C	G	C	G	0.351323	0.00546152	0.0584463	0.129477	FALSE	TRUE	FALSE	ebi-eas-GCST90018644	14	69973493	0.0159964	174686	0.732787	Ischemic stroke || id:ebi-eas-GCST90018644	Ischemic stroke	Ischemic stroke || ||	TRUE	MedicineITLab	ebi-bcl42-GCST90100527	14	70440210	0.0724781	1.36858e-06	1674	Serum manganese levels || id:ebi-bcl42-GCST90100527	TRUE	reported	MedicineITLab	2	TRUE			0.0138581	1674	6.6731e-07	174686	TRUE	1.76715e-06	0.0135846	23.0262	23.273	23.4963
rs2786750	C	T	C	T	0.298067	-0.0101977	0.0776219	0.188367	FALSE	FALSE	FALSE	ebi-eas-GCST90018644	6	151287100	0.0135527	174686	0.451783	Ischemic stroke || id:ebi-eas-GCST90018644	Ischemic stroke	Ischemic stroke || ||	TRUE	MedicineITLab	ebi-bcl42-GCST90100527	6	151608235	0.0652644	5.31115e-06	1674	Serum manganese levels || id:ebi-bcl42-GCST90100527	TRUE	reported	MedicineITLab	2	TRUE			0.0123212	1674	3.24112e-06	174686	TRUE	8.14327e-06	0.0127219	21.5451	23.273	20.8581
rs4239354	C	T	C	T	0.173928	-0.000968324	0.299736	0.347153	FALSE	FALSE	FALSE	ebi-eas-GCST90018644	18	78123928	0.0117105	174686	0.934099	Ischemic stroke || id:ebi-eas-GCST90018644	Ischemic stroke	Ischemic stroke || ||	TRUE	MedicineITLab	ebi-bcl42-GCST90100527	18	75883928	0.0383542	6.18049e-06	1674	Serum manganese levels || id:ebi-bcl42-GCST90100527	TRUE	reported	MedicineITLab	2	TRUE			0.0121498	1674	3.91414e-08	174686	TRUE	6.96839e-06	0.012699	21.5058	23.273	20.5643
rs10481221	G	C	G	C	0.240883	0.029472	0.105596	0.128454	FALSE	TRUE	FALSE	ebi-eas-GCST90018644	8	55596253	0.0159404	174686	0.0644736	Ischemic stroke || id:ebi-eas-GCST90018644	Ischemic stroke	Ischemic stroke || ||	TRUE	MedicineITLab	ebi-bcl42-GCST90100528	8	56508812	0.0528585	5.54769e-06	1752	Serum molybdenum levels || id:ebi-bcl42-GCST90100528	TRUE	reported	MedicineITLab	2	TRUE			0.0117279	1752	1.95686e-05	174686	TRUE	1.42361e-05	0.0109603	19.3931	23.273	20.7674
rs111260116	C	A	C	A	0.183091	0.00949999	0.257198	0.377036	FALSE	FALSE	FALSE	ebi-eas-GCST90018644	12	86895783	0.0110775	174686	0.391116	Ischemic stroke || id:ebi-eas-GCST90018644	Ischemic stroke	Ischemic stroke || ||	TRUE	MedicineITLab	ebi-bcl42-GCST90100528	12	87289560	0.0381334	1.71152e-06	1752	Serum molybdenum levels || id:ebi-bcl42-GCST90100528	TRUE	reported	MedicineITLab	2	TRUE			0.0130017	1752	4.21027e-06	174686	TRUE	2.86461e-06	0.0128087	22.706	23.273	23.0528
rs12089211	A	T	A	T	0.212354	-0.021317	0.258581	0.144739	FALSE	TRUE	FALSE	ebi-eas-GCST90018644	1	87361565	0.0154857	174686	0.168647	Ischemic stroke || id:ebi-eas-GCST90018644	Ischemic stroke	Ischemic stroke || ||	TRUE	MedicineITLab	ebi-bcl42-GCST90100528	1	87827248	0.0390021	5.93078e-08	1752	Serum molybdenum levels || id:ebi-bcl42-GCST90100528	TRUE	reported	MedicineITLab	2	TRUE			0.0166576	1752	1.08476e-05	174686	TRUE	1.41072e-07	0.0172906	30.791	23.273	29.6446
rs12402232	A	C	A	C	0.168613	-0.00820949	0.354074	0.318439	FALSE	FALSE	FALSE	ebi-eas-GCST90018644	1	54899946	0.0115589	174686	0.477559	Ischemic stroke || id:ebi-eas-GCST90018644	Ischemic stroke	Ischemic stroke || ||	TRUE	MedicineITLab	ebi-bcl42-GCST90100528	1	55365619	0.0379907	9.63848e-06	1752	Serum molybdenum levels || id:ebi-bcl42-GCST90100528	TRUE	reported	MedicineITLab	2	TRUE			0.0111308	1752	2.88767e-06	174686	TRUE	1.45099e-05	0.0130044	23.0575	23.273	19.6982
rs12693546	T	C	T	C	0.394293	-0.00311336	0.0444369	0.0237907	FALSE	FALSE	FALSE	ebi-eas-GCST90018644	2	189621631	0.0354252	174686	0.929968	Ischemic stroke || id:ebi-eas-GCST90018644	Ischemic stroke	Ischemic stroke || ||	TRUE	MedicineITLab	ebi-bcl42-GCST90100528	2	190486357	0.0806647	1.1123e-06	1752	Serum molybdenum levels || id:ebi-bcl42-GCST90100528	TRUE	reported	MedicineITLab	2	TRUE			0.0134693	1752	4.42163e-08	174686	TRUE	1.28136e-06	0.013203	23.4143	23.273	23.893
rs1504607	C	T	C	T	0.330074	0.0533689	0.0626777	0.0218144	FALSE	FALSE	FALSE	ebi-eas-GCST90018644	14	57004312	0.0360867	174686	0.139165	Ischemic stroke || id:ebi-eas-GCST90018644	Ischemic stroke	Ischemic stroke || ||	TRUE	MedicineITLab	ebi-bcl42-GCST90100528	14	57471030	0.0697633	2.41094e-06	1752	Serum molybdenum levels || id:ebi-bcl42-GCST90100528	TRUE	reported	MedicineITLab	2	TRUE			0.0126302	1752	1.25206e-05	174686	TRUE	5.38341e-06	0.0128013	22.6928	23.273	22.3856
rs16839950	C	T	C	T	-0.333291	-0.0233747	0.0527514	0.0311524	FALSE	FALSE	FALSE	ebi-eas-GCST90018644	2	156066451	0.0306452	174686	0.445611	Ischemic stroke || id:ebi-eas-GCST90018644	Ischemic stroke	Ischemic stroke || ||	TRUE	MedicineITLab	ebi-bcl42-GCST90100528	2	156922963	0.0732207	5.68657e-06	1752	Serum molybdenum levels || id:ebi-bcl42-GCST90100528	TRUE	reported	MedicineITLab	2	TRUE			0.0117012	1752	3.33052e-06	174686	TRUE	8.86614e-06	0.0111013	19.6454	23.273	20.7195
rs3745925	A	C	A	C	0.153016	-0.00210948	0.346995	0.359326	FALSE	FALSE	FALSE	ebi-eas-GCST90018644	19	501900	0.011067	174686	0.848832	Ischemic stroke || id:ebi-eas-GCST90018644	Ischemic stroke	Ischemic stroke || ||	TRUE	MedicineITLab	ebi-bcl42-GCST90100528	19	501900	0.0343809	9.10746e-06	1752	Serum molybdenum levels || id:ebi-bcl42-GCST90100528	TRUE	reported	MedicineITLab	2	TRUE			0.0111921	1752	2.07987e-07	174686	TRUE	1.08279e-05	0.0106107	18.7678	23.273	19.8079
rs39797	C	T	C	T	-0.380866	0.0590896	0.049708	0.0366314	FALSE	FALSE	FALSE	ebi-eas-GCST90018644	5	169436428	0.0281127	174686	0.0355637	Ischemic stroke || id:ebi-eas-GCST90018644	Ischemic stroke	Ischemic stroke || ||	TRUE	MedicineITLab	ebi-bcl42-GCST90100528	5	168863432	0.075191	4.5111e-07	1752	Serum molybdenum levels || id:ebi-bcl42-GCST90100528	TRUE	reported	MedicineITLab	2	TRUE			0.0144495	1752	2.52902e-05	174686	TRUE	1.45587e-06	0.0137043	24.3158	23.273	25.6574
rs640715	G	T	G	T	-0.206357	-0.0034226	0.185832	0.138999	FALSE	FALSE	FALSE	ebi-eas-GCST90018644	7	51880412	0.0159066	174686	0.829636	Ischemic stroke || id:ebi-eas-GCST90018644	Ischemic stroke	Ischemic stroke || ||	TRUE	MedicineITLab	ebi-bcl42-GCST90100528	7	51948108	0.0461676	8.33824e-06	1752	Serum molybdenum levels || id:ebi-bcl42-GCST90100528	TRUE	reported	MedicineITLab	2	TRUE			0.0112874	1752	2.65036e-07	174686	TRUE	1.00351e-05	0.0128855	22.8441	23.273	19.9785
rs7239348	T	A	T	A	-0.187236	0.0228323	0.199864	0.307863	FALSE	TRUE	FALSE	ebi-eas-GCST90018644	18	59010383	0.0115762	174686	0.0485687	Ischemic stroke || id:ebi-eas-GCST90018644	Ischemic stroke	Ischemic stroke || ||	TRUE	MedicineITLab	ebi-bcl42-GCST90100528	18	56677615	0.0421715	9.56847e-06	1752	Serum molybdenum levels || id:ebi-bcl42-GCST90100528	TRUE	reported	MedicineITLab	2	TRUE			0.0111388	1752	2.22694e-05	174686	TRUE	2.53209e-05	0.0112126	19.8446	23.273	19.7125
rs75943454	G	A	G	A	0.439748	0.0247665	0.0331773	0.0501562	FALSE	FALSE	FALSE	ebi-eas-GCST90018644	3	161799594	0.0244107	174686	0.310307	Ischemic stroke || id:ebi-eas-GCST90018644	Ischemic stroke	Ischemic stroke || ||	TRUE	MedicineITLab	ebi-bcl42-GCST90100528	3	161517382	0.0909723	1.45712e-06	1752	Serum molybdenum levels || id:ebi-bcl42-GCST90100528	TRUE	reported	MedicineITLab	2	TRUE			0.0131762	1752	5.8927e-06	174686	TRUE	2.64242e-06	0.0124058	21.9829	23.273	23.3663
rs7628995	A	G	A	G	0.175587	0.00699362	0.331315	0.207553	FALSE	FALSE	FALSE	ebi-eas-GCST90018644	3	68274273	0.0137078	174686	0.609915	Ischemic stroke || id:ebi-eas-GCST90018644	Ischemic stroke	Ischemic stroke || ||	TRUE	MedicineITLab	ebi-bcl42-GCST90100528	3	68323423	0.039043	7.33901e-06	1752	Serum molybdenum levels || id:ebi-bcl42-GCST90100528	TRUE	reported	MedicineITLab	2	TRUE			0.0114254	1752	1.49011e-06	174686	TRUE	1.01348e-05	0.0136608	24.2376	23.273	20.2255
rs76606743	G	A	G	A	0.210532	-0.0141751	0.145522	0.143884	FALSE	FALSE	FALSE	ebi-eas-GCST90018644	16	77796560	0.0152329	174686	0.352082	Ischemic stroke || id:ebi-eas-GCST90018644	Ischemic stroke	Ischemic stroke || ||	TRUE	MedicineITLab	ebi-bcl42-GCST90100528	16	77830457	0.0474654	9.76309e-06	1752	Serum molybdenum levels || id:ebi-bcl42-GCST90100528	TRUE	reported	MedicineITLab	2	TRUE			0.011117	1752	4.95714e-06	174686	TRUE	1.62293e-05	0.0110229	19.5051	23.273	19.6735
rs78240379	G	C	G	C	0.371204	-0.0492983	0.0448459	0.0570166	FALSE	TRUE	FALSE	ebi-eas-GCST90018644	8	1900593	0.0238153	174686	0.0384501	Ischemic stroke || id:ebi-eas-GCST90018644	Ischemic stroke	Ischemic stroke || ||	TRUE	MedicineITLab	ebi-bcl42-GCST90100528	8	1848759	0.0817499	5.99168e-06	1752	Serum molybdenum levels || id:ebi-bcl42-GCST90100528	TRUE	reported	MedicineITLab	2	TRUE			0.0116446	1752	2.45294e-05	174686	TRUE	1.69301e-05	0.0118046	20.9048	23.273	20.6182
rs9310713	G	A	G	A	0.151267	-0.0244385	0.483855	0.459481	FALSE	FALSE	FALSE	ebi-eas-GCST90018644	3	23162604	0.010697	174686	0.0223354	Ischemic stroke || id:ebi-eas-GCST90018644	Ischemic stroke	Ischemic stroke || ||	TRUE	MedicineITLab	ebi-bcl42-GCST90100528	3	23204095	0.0334915	6.7084e-06	1752	Serum molybdenum levels || id:ebi-bcl42-GCST90100528	TRUE	reported	MedicineITLab	2	TRUE			0.0115225	1752	2.98786e-05	174686	TRUE	2.07464e-05	0.0114289	20.2318	23.273	20.3995
rs9632898	T	C	T	C	-0.283223	0.00469881	0.114676	0.065287	FALSE	FALSE	FALSE	ebi-eas-GCST90018644	9	95452476	0.0220159	174686	0.830994	Ischemic stroke || id:ebi-eas-GCST90018644	Ischemic stroke	Ischemic stroke || ||	TRUE	MedicineITLab	ebi-bcl42-GCST90100528	9	98214758	0.0634086	8.45869e-06	1752	Serum molybdenum levels || id:ebi-bcl42-GCST90100528	TRUE	reported	MedicineITLab	2	TRUE			0.011272	1752	2.60764e-07	174686	TRUE	1.01703e-05	0.0162878	28.9756	23.273	19.9508
rs10772352	G	A	G	A	0.186377	0.00740792	0.294472	0.279588	FALSE	FALSE	FALSE	ebi-eas-GCST90018644	12	10686418	0.0122804	174686	0.546356	Ischemic stroke || id:ebi-eas-GCST90018644	Ischemic stroke	Ischemic stroke || ||	TRUE	MedicineITLab	ebi-bcl42-GCST90100529	12	10839017	0.0387851	1.67741e-06	1756	Serum nickel levels || id:ebi-bcl42-GCST90100529	TRUE	reported	MedicineITLab	2	TRUE			0.0129941	1756	2.0831e-06	174686	TRUE	2.48293e-06	0.0144335	25.6872	23.273	23.0916
rs114018631	T	C	T	C	0.764645	0.0675647	0.0116558	0.00944702	FALSE	FALSE	FALSE	ebi-eas-GCST90018644	3	111821673	0.0555301	174686	0.22371	Ischemic stroke || id:ebi-eas-GCST90018644	Ischemic stroke	Ischemic stroke || ||	TRUE	MedicineITLab	ebi-bcl42-GCST90100529	3	111540520	0.159033	1.65491e-06	1756	Serum nickel levels || id:ebi-bcl42-GCST90100529	TRUE	reported	MedicineITLab	2	TRUE			0.0130086	1756	8.47474e-06	174686	TRUE	3.30238e-06	0.013471	23.9508	23.273	23.1177
rs12403087	A	G	A	G	0.166716	-0.00180709	0.330304	0.37098	FALSE	FALSE	FALSE	ebi-eas-GCST90018644	1	110429855	0.0110049	174686	0.869567	Ischemic stroke || id:ebi-eas-GCST90018644	Ischemic stroke	Ischemic stroke || ||	TRUE	MedicineITLab	ebi-bcl42-GCST90100529	1	110972477	0.0358602	3.58587e-06	1756	Serum nickel levels || id:ebi-bcl42-GCST90100529	TRUE	reported	MedicineITLab	2	TRUE			0.0121725	1756	1.54361e-07	174686	TRUE	4.24996e-06	0.0122963	21.8363	23.273	21.6137
rs145980678	A	G	A	G	-0.566813	0.0373501	0.0229438	0.0224311	FALSE	FALSE	FALSE	ebi-eas-GCST90018644	9	30680979	0.0359969	174686	0.299459	Ischemic stroke || id:ebi-eas-GCST90018644	Ischemic stroke	Ischemic stroke || ||	TRUE	MedicineITLab	ebi-bcl42-GCST90100529	9	30680977	0.116883	1.3486e-06	1756	Serum nickel levels || id:ebi-bcl42-GCST90100529	TRUE	reported	MedicineITLab	2	TRUE			0.0132301	1756	6.1631e-06	174686	TRUE	2.48034e-06	0.0144044	25.6345	23.273	23.5167
rs1902848	A	G	A	G	-0.166637	0.0235398	0.301525	0.335065	FALSE	FALSE	FALSE	ebi-eas-GCST90018644	4	20650961	0.0114329	174686	0.0394978	Ischemic stroke || id:ebi-eas-GCST90018644	Ischemic stroke	Ischemic stroke || ||	TRUE	MedicineITLab	ebi-bcl42-GCST90100529	4	20652584	0.0369291	6.84095e-06	1756	Serum nickel levels || id:ebi-bcl42-GCST90100529	TRUE	reported	MedicineITLab	2	TRUE			0.0114753	1756	2.4268e-05	174686	TRUE	1.91372e-05	0.0116963	20.758	23.273	20.3613
rs2440123	C	T	C	T	0.180679	0.00495357	0.248604	0.218688	FALSE	FALSE	FALSE	ebi-eas-GCST90018644	17	50252951	0.0129488	174686	0.702054	Ischemic stroke || id:ebi-eas-GCST90018644	Ischemic stroke	Ischemic stroke || ||	TRUE	MedicineITLab	ebi-bcl42-GCST90100529	17	48330312	0.0398652	6.23341e-06	1756	Serum nickel levels || id:ebi-bcl42-GCST90100529	TRUE	reported	MedicineITLab	2	TRUE			0.0115755	1756	8.37765e-07	174686	TRUE	8.13856e-06	0.0121961	21.6561	23.273	20.5413
rs2703457	C	T	C	T	-0.271458	0.017476	0.0954202	0.132316	FALSE	FALSE	FALSE	ebi-eas-GCST90018644	4	54618189	0.015664	174686	0.264559	Ischemic stroke || id:ebi-eas-GCST90018644	Ischemic stroke	Ischemic stroke || ||	TRUE	MedicineITLab	ebi-bcl42-GCST90100529	4	55484356	0.0583454	3.52538e-06	1756	Serum nickel levels || id:ebi-bcl42-GCST90100529	TRUE	reported	MedicineITLab	2	TRUE			0.0121909	1756	7.12564e-06	174686	TRUE	6.56152e-06	0.012721	22.6002	23.273	21.6467
rs34898521	C	T	C	T	0.162695	-0.00304161	0.426867	0.344267	FALSE	FALSE	FALSE	ebi-eas-GCST90018644	2	56354841	0.011823	174686	0.796977	Ischemic stroke || id:ebi-eas-GCST90018644	Ischemic stroke	Ischemic stroke || ||	TRUE	MedicineITLab	ebi-bcl42-GCST90100529	2	56581976	0.0364571	8.61433e-06	1756	Serum nickel levels || id:ebi-bcl42-GCST90100529	TRUE	reported	MedicineITLab	2	TRUE			0.0112267	1756	3.78874e-07	174686	TRUE	1.0571e-05	0.0129517	23.0154	23.273	19.9152
rs3851117	A	G	A	G	-0.343641	-0.0343147	0.0587888	0.0789154	FALSE	FALSE	FALSE	ebi-eas-GCST90018644	11	57469640	0.0204833	174686	0.0938852	Ischemic stroke || id:ebi-eas-GCST90018644	Ischemic stroke	Ischemic stroke || ||	TRUE	MedicineITLab	ebi-bcl42-GCST90100529	11	57237113	0.0770552	8.73352e-06	1756	Serum nickel levels || id:ebi-bcl42-GCST90100529	TRUE	reported	MedicineITLab	2	TRUE			0.0112119	1756	1.60657e-05	174686	TRUE	2.0363e-05	0.0130684	23.2255	23.273	19.8887
rs4871879	G	A	G	A	0.178869	0.00913981	0.327886	0.29084	FALSE	FALSE	FALSE	ebi-eas-GCST90018644	8	23535721	0.0121955	174686	0.453591	Ischemic stroke || id:ebi-eas-GCST90018644	Ischemic stroke	Ischemic stroke || ||	TRUE	MedicineITLab	ebi-bcl42-GCST90100529	8	23393234	0.0402358	9.32112e-06	1756	Serum nickel levels || id:ebi-bcl42-GCST90100529	TRUE	reported	MedicineITLab	2	TRUE			0.0111416	1756	3.21529e-06	174686	TRUE	1.43033e-05	0.0141015	25.0878	23.273	19.7626
rs6035716	T	C	T	C	0.283901	0.0120098	0.0824471	0.0889482	FALSE	FALSE	FALSE	ebi-eas-GCST90018644	20	20854874	0.0190196	174686	0.527751	Ischemic stroke || id:ebi-eas-GCST90018644	Ischemic stroke	Ischemic stroke || ||	TRUE	MedicineITLab	ebi-bcl42-GCST90100529	20	20835517	0.0615554	4.27675e-06	1756	Serum nickel levels || id:ebi-bcl42-GCST90100529	TRUE	reported	MedicineITLab	2	TRUE			0.0119822	1756	2.28252e-06	174686	TRUE	6.31137e-06	0.0121947	21.6535	23.273	21.2717
rs60926986	C	T	C	T	0.178482	-0.0148659	0.341966	0.32725	FALSE	FALSE	FALSE	ebi-eas-GCST90018644	18	3064852	0.0116658	174686	0.20255	Ischemic stroke || id:ebi-eas-GCST90018644	Ischemic stroke	Ischemic stroke || ||	TRUE	MedicineITLab	ebi-bcl42-GCST90100529	18	3064850	0.0363167	9.73231e-07	1756	Serum nickel levels || id:ebi-bcl42-GCST90100529	TRUE	reported	MedicineITLab	2	TRUE			0.0135834	1756	9.29609e-06	174686	TRUE	2.02857e-06	0.0143367	25.5124	23.273	24.1533
rs7318691	A	G	A	G	0.201615	-0.0109425	0.160372	0.170755	FALSE	FALSE	FALSE	ebi-eas-GCST90018644	13	95472873	0.0141551	174686	0.439498	Ischemic stroke || id:ebi-eas-GCST90018644	Ischemic stroke	Ischemic stroke || ||	TRUE	MedicineITLab	ebi-bcl42-GCST90100529	13	96125127	0.0453191	9.18224e-06	1756	Serum nickel levels || id:ebi-bcl42-GCST90100529	TRUE	reported	MedicineITLab	2	TRUE			0.0111578	1756	3.42099e-06	174686	TRUE	1.42461e-05	0.0109469	19.4134	23.273	19.7917
rs7713992	A	C	A	C	-0.162415	-0.0141852	0.373725	0.41003	FALSE	FALSE	FALSE	ebi-eas-GCST90018644	5	17375035	0.0108265	174686	0.190119	Ischemic stroke || id:ebi-eas-GCST90018644	Ischemic stroke	Ischemic stroke || ||	TRUE	MedicineITLab	ebi-bcl42-GCST90100529	5	17375144	0.0347491	3.18222e-06	1756	Serum nickel levels || id:ebi-bcl42-GCST90100529	TRUE	reported	MedicineITLab	2	TRUE			0.0123016	1756	9.82733e-06	174686	TRUE	6.50928e-06	0.0123481	21.9293	23.273	21.8457
rs10991100	A	C	A	C	-0.301363	0.00505917	0.0685584	0.0578091	FALSE	FALSE	FALSE	ebi-eas-GCST90018644	9	104090136	0.0227468	174686	0.823993	Ischemic stroke || id:ebi-eas-GCST90018644	Ischemic stroke	Ischemic stroke || ||	TRUE	MedicineITLab	ebi-bcl42-GCST90100530	9	106852417	0.0652545	4.15197e-06	1765	Serum lead levels || id:ebi-bcl42-GCST90100530	TRUE	reported	MedicineITLab	2	TRUE			0.0119532	1765	2.83182e-07	174686	TRUE	5.05691e-06	0.0115991	20.6893	23.273	21.3284
rs11639885	A	G	A	G	-0.297024	-0.00333229	0.0880768	0.164828	FALSE	FALSE	FALSE	ebi-eas-GCST90018644	16	77085646	0.01448	174686	0.817991	Ischemic stroke || id:ebi-eas-GCST90018644	Ischemic stroke	Ischemic stroke || ||	TRUE	MedicineITLab	ebi-bcl42-GCST90100530	16	77119543	0.0589039	5.07078e-07	1765	Serum lead levels || id:ebi-bcl42-GCST90100530	TRUE	reported	MedicineITLab	2	TRUE			0.0142175	1765	3.03175e-07	174686	TRUE	6.32964e-07	0.0141721	25.3445	23.273	25.427
rs12101120	C	T	C	T	-0.154837	0.0172185	0.381601	0.419291	FALSE	FALSE	FALSE	ebi-eas-GCST90018644	14	23823732	0.010919	174686	0.114812	Ischemic stroke || id:ebi-eas-GCST90018644	Ischemic stroke	Ischemic stroke || ||	TRUE	MedicineITLab	ebi-bcl42-GCST90100530	14	24292941	0.0338117	4.9928e-06	1765	Serum lead levels || id:ebi-bcl42-GCST90100530	TRUE	reported	MedicineITLab	2	TRUE			0.0117551	1765	1.42352e-05	174686	TRUE	1.14077e-05	0.0113151	20.1768	23.273	20.9708
rs12617786	A	G	A	G	0.16039	0.00763151	0.442117	0.454212	FALSE	FALSE	FALSE	ebi-eas-GCST90018644	2	159190498	0.0108202	174686	0.480622	Ischemic stroke || id:ebi-eas-GCST90018644	Ischemic stroke	Ischemic stroke || ||	TRUE	MedicineITLab	ebi-bcl42-GCST90100530	2	160047009	0.0344604	3.49508e-06	1765	Serum lead levels || id:ebi-bcl42-GCST90100530	TRUE	reported	MedicineITLab	2	TRUE			0.0121383	1765	2.84771e-06	174686	TRUE	5.36953e-06	0.0126901	22.6602	23.273	21.6628
rs187391771	A	G	A	G	-0.84443	0.0204436	0.00936463	0.0106619	FALSE	FALSE	FALSE	ebi-eas-GCST90018644	5	36634315	0.0550782	174686	0.710508	Ischemic stroke || id:ebi-eas-GCST90018644	Ischemic stroke	Ischemic stroke || ||	TRUE	MedicineITLab	ebi-bcl42-GCST90100530	5	36634417	0.189062	8.46348e-06	1765	Serum lead levels || id:ebi-bcl42-GCST90100530	TRUE	reported	MedicineITLab	2	TRUE			0.0111887	1765	7.88682e-07	174686	TRUE	1.09569e-05	0.0132301	23.6373	23.273	19.9489
rs2887641	T	C	T	C	0.172023	0.0156553	0.366625	0.30698	FALSE	FALSE	FALSE	ebi-eas-GCST90018644	14	97060591	0.0117631	174686	0.183231	Ischemic stroke || id:ebi-eas-GCST90018644	Ischemic stroke	Ischemic stroke || ||	TRUE	MedicineITLab	ebi-bcl42-GCST90100530	14	97526928	0.035345	1.2352e-06	1765	Serum lead levels || id:ebi-bcl42-GCST90100530	TRUE	reported	MedicineITLab	2	TRUE			0.0132577	1765	1.01395e-05	174686	TRUE	2.63413e-06	0.0137431	24.5668	23.273	23.6874
rs3808518	G	T	G	T	0.163919	-0.00339355	0.276954	0.337925	FALSE	FALSE	FALSE	ebi-eas-GCST90018644	8	11285763	0.0112576	174686	0.763076	Ischemic stroke || id:ebi-eas-GCST90018644	Ischemic stroke	Ischemic stroke || ||	TRUE	MedicineITLab	ebi-bcl42-GCST90100530	8	11143272	0.0364469	7.32876e-06	1765	Serum lead levels || id:ebi-bcl42-GCST90100530	TRUE	reported	MedicineITLab	2	TRUE			0.0113431	1765	5.2019e-07	174686	TRUE	9.20473e-06	0.0107612	19.1784	23.273	20.2273
rs45576138	A	G	A	G	0.399763	-0.026217	0.0419877	0.0584479	FALSE	FALSE	FALSE	ebi-eas-GCST90018644	2	31375056	0.0231354	174686	0.25713	Ischemic stroke || id:ebi-eas-GCST90018644	Ischemic stroke	Ischemic stroke || ||	TRUE	MedicineITLab	ebi-bcl42-GCST90100530	2	31597922	0.0841199	2.17564e-06	1765	Serum lead levels || id:ebi-bcl42-GCST90100530	TRUE	reported	MedicineITLab	2	TRUE			0.0126482	1765	7.3512e-06	174686	TRUE	4.14662e-06	0.0128567	22.9615	23.273	22.5844
rs60698614	C	G	C	G	0.16044	-0.0219794	0.395683	0.361018	FALSE	TRUE	FALSE	ebi-eas-GCST90018644	6	84664178	0.0111006	174686	0.0477011	Ischemic stroke || id:ebi-eas-GCST90018644	Ischemic stroke	Ischemic stroke || ||	TRUE	MedicineITLab	ebi-bcl42-GCST90100530	6	85373896	0.0331683	1.43277e-06	1765	Serum lead levels || id:ebi-bcl42-GCST90100530	TRUE	reported	MedicineITLab	2	TRUE			0.0130979	1765	2.24428e-05	174686	TRUE	4.16193e-06	0.0123103	21.9735	23.273	23.398
rs72821510	T	C	T	C	0.204819	-0.0248712	0.151203	0.0907335	FALSE	FALSE	FALSE	ebi-eas-GCST90018644	2	105526439	0.0187657	174686	0.185055	Ischemic stroke || id:ebi-eas-GCST90018644	Ischemic stroke	Ischemic stroke || ||	TRUE	MedicineITLab	ebi-bcl42-GCST90100530	2	106142896	0.0456036	7.54252e-06	1765	Serum lead levels || id:ebi-bcl42-GCST90100530	TRUE	reported	MedicineITLab	2	TRUE			0.0113123	1765	1.00555e-05	174686	TRUE	1.51413e-05	0.010768	19.1906	23.273	20.1717
rs79481489	G	A	G	A	0.444574	0.0212255	0.0391582	0.0502198	FALSE	FALSE	FALSE	ebi-eas-GCST90018644	4	96855289	0.02551	174686	0.405383	Ischemic stroke || id:ebi-eas-GCST90018644	Ischemic stroke	Ischemic stroke || ||	TRUE	MedicineITLab	ebi-bcl42-GCST90100530	4	97776440	0.095041	3.12378e-06	1765	Serum lead levels || id:ebi-bcl42-GCST90100530	TRUE	reported	MedicineITLab	2	TRUE			0.0122591	1765	3.96314e-06	174686	TRUE	5.10916e-06	0.0148728	26.6166	23.273	21.8809
rs10947698	A	G	A	G	-0.321009	0.00841309	0.0639489	0.174121	FALSE	FALSE	FALSE	ebi-eas-GCST90018644	6	37755577	0.0147435	174686	0.568249	Ischemic stroke || id:ebi-eas-GCST90018644	Ischemic stroke	Ischemic stroke || ||	TRUE	MedicineITLab	ebi-bcl42-GCST90100531	6	37723353	0.0673191	2.00748e-06	1795	Serum rubidium levels || id:ebi-bcl42-GCST90100531	TRUE	reported	MedicineITLab	2	TRUE			0.0125229	1795	1.86405e-06	174686	TRUE	2.93377e-06	0.0123366	22.3959	23.273	22.7383
rs113762768	A	G	A	G	-0.366274	-0.0125726	0.0469654	0.0344379	FALSE	FALSE	FALSE	ebi-eas-GCST90018644	10	100605297	0.0301481	174686	0.676659	Ischemic stroke || id:ebi-eas-GCST90018644	Ischemic stroke	Ischemic stroke || ||	TRUE	MedicineITLab	ebi-bcl42-GCST90100531	10	102365054	0.0807792	6.16623e-06	1795	Serum rubidium levels || id:ebi-bcl42-GCST90100531	TRUE	reported	MedicineITLab	2	TRUE			0.0113366	1795	9.95574e-07	174686	TRUE	8.22182e-06	0.0120096	21.795	23.273	20.5595
rs11680748	G	T	G	T	0.151786	0.00287836	0.408124	0.443716	FALSE	FALSE	FALSE	ebi-eas-GCST90018644	2	151386997	0.0110243	174686	0.794021	Ischemic stroke || id:ebi-eas-GCST90018644	Ischemic stroke	Ischemic stroke || ||	TRUE	MedicineITLab	ebi-bcl42-GCST90100531	2	152243511	0.033906	8.06308e-06	1795	Serum rubidium levels || id:ebi-bcl42-GCST90100531	TRUE	reported	MedicineITLab	2	TRUE			0.0110536	1795	3.90245e-07	174686	TRUE	9.95823e-06	0.0111305	20.1817	23.273	20.0406
rs1432288	T	G	T	G	-0.169747	0.00532285	0.294662	0.258737	FALSE	FALSE	FALSE	ebi-eas-GCST90018644	2	133537916	0.0124185	174686	0.668197	Ischemic stroke || id:ebi-eas-GCST90018644	Ischemic stroke	Ischemic stroke || ||	TRUE	MedicineITLab	ebi-bcl42-GCST90100531	2	134295487	0.0370279	4.87239e-06	1795	Serum rubidium levels || id:ebi-bcl42-GCST90100531	TRUE	reported	MedicineITLab	2	TRUE			0.0115852	1795	1.05172e-06	174686	TRUE	6.55525e-06	0.0119772	21.7355	23.273	21.0158
rs148754630	C	G	C	G	0.344971	-0.0265089	0.0638557	0.0203123	FALSE	TRUE	FALSE	ebi-eas-GCST90018644	15	96122953	0.0394755	174686	0.501884	Ischemic stroke || id:ebi-eas-GCST90018644	Ischemic stroke	Ischemic stroke || ||	TRUE	MedicineITLab	ebi-bcl42-GCST90100531	15	96666182	0.0711713	1.36198e-06	1795	Serum rubidium levels || id:ebi-bcl42-GCST90100531	TRUE	reported	MedicineITLab	2	TRUE			0.0129337	1795	2.58152e-06	174686	TRUE	2.10681e-06	0.0142278	25.8786	23.273	23.4939
rs2454029	T	C	T	C	0.233653	0.0179738	0.130552	0.0913504	FALSE	FALSE	FALSE	ebi-eas-GCST90018644	8	103065294	0.0186613	174686	0.335469	Ischemic stroke || id:ebi-eas-GCST90018644	Ischemic stroke	Ischemic stroke || ||	TRUE	MedicineITLab	ebi-bcl42-GCST90100531	8	104077522	0.0498634	2.99968e-06	1795	Serum rubidium levels || id:ebi-bcl42-GCST90100531	TRUE	reported	MedicineITLab	2	TRUE			0.012098	1795	5.31054e-06	174686	TRUE	5.2587e-06	0.0123937	22.5007	23.273	21.9573
rs4452537	T	A	T	A	0.170735	-0.0135671	0.276355	0.257068	FALSE	TRUE	FALSE	ebi-eas-GCST90018644	5	104785423	0.0122563	174686	0.268314	Ischemic stroke || id:ebi-eas-GCST90018644	Ischemic stroke	Ischemic stroke || ||	TRUE	MedicineITLab	ebi-bcl42-GCST90100531	5	104121124	0.0366837	3.49226e-06	1795	Serum rubidium levels || id:ebi-bcl42-GCST90100531	TRUE	reported	MedicineITLab	2	TRUE			0.0119372	1795	7.01459e-06	174686	TRUE	6.53038e-06	0.0116592	21.1515	23.273	21.662
rs572726	T	C	T	C	0.157336	-0.00204838	0.35113	0.416445	FALSE	FALSE	FALSE	ebi-eas-GCST90018644	9	27178475	0.0108906	174686	0.850808	Ischemic stroke || id:ebi-eas-GCST90018644	Ischemic stroke	Ischemic stroke || ||	TRUE	MedicineITLab	ebi-bcl42-GCST90100531	9	27178473	0.0351953	8.30183e-06	1795	Serum rubidium levels || id:ebi-bcl42-GCST90100531	TRUE	reported	MedicineITLab	2	TRUE			0.0110228	1795	2.0252e-07	174686	TRUE	9.90658e-06	0.0112801	20.4559	23.273	19.9842
rs61273049	A	G	A	G	0.691412	-0.0406442	0.013446	0.0252938	FALSE	FALSE	FALSE	ebi-eas-GCST90018644	3	194766265	0.0361632	174686	0.261051	Ischemic stroke || id:ebi-eas-GCST90018644	Ischemic stroke	Ischemic stroke || ||	TRUE	MedicineITLab	ebi-bcl42-GCST90100531	3	194486994	0.142933	1.42952e-06	1795	Serum rubidium levels || id:ebi-bcl42-GCST90100531	TRUE	reported	MedicineITLab	2	TRUE			0.0128824	1795	7.23114e-06	174686	TRUE	2.76304e-06	0.0126829	23.0325	23.273	23.3996
rs743292	G	A	G	A	-0.150255	0.00444193	0.416507	0.362394	FALSE	FALSE	FALSE	ebi-eas-GCST90018644	21	37747115	0.0110403	174686	0.687435	Ischemic stroke || id:ebi-eas-GCST90018644	Ischemic stroke	Ischemic stroke || ||	TRUE	MedicineITLab	ebi-bcl42-GCST90100531	21	39119418	0.0329897	5.60475e-06	1795	Serum rubidium levels || id:ebi-bcl42-GCST90100531	TRUE	reported	MedicineITLab	2	TRUE			0.0114373	1795	9.26681e-07	174686	TRUE	7.43211e-06	0.0109735	19.8938	23.273	20.7444
rs12002585	C	T	C	T	0.243425	0.00745351	0.109831	0.179121	FALSE	FALSE	FALSE	ebi-eas-GCST90018644	9	79343975	0.0140166	174686	0.59489	Ischemic stroke || id:ebi-eas-GCST90018644	Ischemic stroke	Ischemic stroke || ||	TRUE	MedicineITLab	ebi-bcl42-GCST90100532	9	81958890	0.0506463	1.66576e-06	1799	Serum selenium levels || id:ebi-bcl42-GCST90100532	TRUE	reported	MedicineITLab	2	TRUE			0.0126923	1799	1.61876e-06	174686	TRUE	2.39707e-06	0.0115866	21.0653	23.273	23.1012
rs12212501	G	A	G	A	0.167405	0.00534529	0.229243	0.174336	FALSE	FALSE	FALSE	ebi-eas-GCST90018644	6	17760134	0.0147356	174686	0.716794	Ischemic stroke || id:ebi-eas-GCST90018644	Ischemic stroke	Ischemic stroke || ||	TRUE	MedicineITLab	ebi-bcl42-GCST90100532	6	17760365	0.0371259	6.93402e-06	1799	Serum selenium levels || id:ebi-bcl42-GCST90100532	TRUE	reported	MedicineITLab	2	TRUE			0.0111879	1799	7.53273e-07	174686	TRUE	9.00189e-06	0.00990331	17.9743	23.273	20.3321
rs150284866	T	G	T	G	-0.364425	0.0834942	0.0493531	0.0161428	FALSE	FALSE	FALSE	ebi-eas-GCST90018644	6	51307399	0.044806	174686	0.0623974	Ischemic stroke || id:ebi-eas-GCST90018644	Ischemic stroke	Ischemic stroke || ||	TRUE	MedicineITLab	ebi-bcl42-GCST90100532	6	51172197	0.0783063	3.4984e-06	1799	Serum selenium levels || id:ebi-bcl42-GCST90100532	TRUE	reported	MedicineITLab	2	TRUE			0.0119089	1799	1.98783e-05	174686	TRUE	9.35464e-06	0.0124618	22.6764	23.273	21.6582
rs1735009	G	C	G	C	0.164272	0.0147684	0.355786	0.276531	FALSE	TRUE	FALSE	ebi-eas-GCST90018644	7	156171982	0.0126027	174686	0.241259	Ischemic stroke || id:ebi-eas-GCST90018644	Ischemic stroke	Ischemic stroke || ||	TRUE	MedicineITLab	ebi-bcl42-GCST90100532	7	155964676	0.0363153	6.48366e-06	1799	Serum selenium levels || id:ebi-bcl42-GCST90100532	TRUE	reported	MedicineITLab	2	TRUE			0.0112586	1799	7.86112e-06	174686	TRUE	1.22858e-05	0.0123702	22.5076	23.273	20.462
rs199591346	A	C	A	C	0.158398	0.00181984	0.381601	0.426946	FALSE	FALSE	FALSE	ebi-eas-GCST90018644	8	107677496	0.010998	174686	0.868573	Ischemic stroke || id:ebi-eas-GCST90018644	Ischemic stroke	Ischemic stroke || ||	TRUE	MedicineITLab	ebi-bcl42-GCST90100532	8	108689724	0.0357457	9.93856e-06	1799	Serum selenium levels || id:ebi-bcl42-GCST90100532	TRUE	reported	MedicineITLab	2	TRUE			0.010809	1799	1.56744e-07	174686	TRUE	1.17199e-05	0.0118415	21.5342	23.273	19.6359
rs2460222	A	G	A	G	-0.142878	-0.0149745	0.405776	0.532342	FALSE	FALSE	FALSE	ebi-eas-GCST90018644	8	102960283	0.0106774	174686	0.160782	Ischemic stroke || id:ebi-eas-GCST90018644	Ischemic stroke	Ischemic stroke || ||	TRUE	MedicineITLab	ebi-bcl42-GCST90100532	8	103972511	0.0321519	9.37958e-06	1799	Serum selenium levels || id:ebi-bcl42-GCST90100532	TRUE	reported	MedicineITLab	2	TRUE			0.0108698	1799	1.12594e-05	174686	TRUE	1.95115e-05	0.00984458	17.8666	23.273	19.7477
rs2739436	G	A	G	A	0.168372	-0.00240971	0.262762	0.228397	FALSE	FALSE	FALSE	ebi-eas-GCST90018644	19	51023406	0.0132988	174686	0.856213	Ischemic stroke || id:ebi-eas-GCST90018644	Ischemic stroke	Ischemic stroke || ||	TRUE	MedicineITLab	ebi-bcl42-GCST90100532	19	51526662	0.0379453	9.67012e-06	1799	Serum selenium levels || id:ebi-bcl42-GCST90100532	TRUE	reported	MedicineITLab	2	TRUE			0.0108379	1799	1.87953e-07	174686	TRUE	1.1489e-05	0.0109835	19.9565	23.273	19.689
rs2893880	C	G	C	G	0.170682	0.00492682	0.39568	0.348775	FALSE	TRUE	FALSE	ebi-eas-GCST90018644	10	61937857	0.0113955	174686	0.665489	Ischemic stroke || id:ebi-eas-GCST90018644	Ischemic stroke	Ischemic stroke || ||	TRUE	MedicineITLab	ebi-bcl42-GCST90100532	10	63697616	0.0345557	8.5724e-07	1799	Serum selenium levels || id:ebi-bcl42-GCST90100532	TRUE	reported	MedicineITLab	2	TRUE			0.0133947	1799	1.07007e-06	174686	TRUE	1.18517e-06	0.0139321	25.3897	23.273	24.397
rs7175415	C	T	C	T	-0.160714	-0.00429828	0.441851	0.554728	FALSE	FALSE	FALSE	ebi-eas-GCST90018644	15	48698392	0.0109301	174686	0.694133	Ischemic stroke || id:ebi-eas-GCST90018644	Ischemic stroke	Ischemic stroke || ||	TRUE	MedicineITLab	ebi-bcl42-GCST90100532	15	48990589	0.0321072	6.11954e-07	1799	Serum selenium levels || id:ebi-bcl42-GCST90100532	TRUE	reported	MedicineITLab	2	TRUE			0.0137512	1799	8.85301e-07	174686	TRUE	8.33081e-07	0.0127398	23.1889	23.273	25.0555
rs74444807	G	C	G	C	-0.555692	-0.029483	0.0228005	0.045878	FALSE	TRUE	FALSE	ebi-eas-GCST90018644	2	233066268	0.0265688	174686	0.267134	Ischemic stroke || id:ebi-eas-GCST90018644	Ischemic stroke	Ischemic stroke || ||	TRUE	MedicineITLab	ebi-bcl42-GCST90100532	2	233930978	0.125096	9.45445e-06	1799	Serum selenium levels || id:ebi-bcl42-GCST90100532	TRUE	reported	MedicineITLab	2	TRUE			0.0108615	1799	7.04928e-06	174686	TRUE	1.72158e-05	0.0137602	25.0721	23.273	19.7325
rs75832308	A	G	A	G	-0.297146	-0.0104345	0.0726728	0.0971725	FALSE	FALSE	FALSE	ebi-eas-GCST90018644	20	3494764	0.019071	174686	0.584283	Ischemic stroke || id:ebi-eas-GCST90018644	Ischemic stroke	Ischemic stroke || ||	TRUE	MedicineITLab	ebi-bcl42-GCST90100532	20	3475411	0.0666332	8.73001e-06	1799	Serum selenium levels || id:ebi-bcl42-GCST90100532	TRUE	reported	MedicineITLab	2	TRUE			0.0109454	1799	1.71373e-06	174686	TRUE	1.23052e-05	0.0119008	21.6432	23.273	19.8865
rs7842322	C	T	C	T	0.189629	0.0116876	0.161701	0.323898	FALSE	FALSE	FALSE	ebi-eas-GCST90018644	8	138405546	0.0114985	174686	0.309416	Ischemic stroke || id:ebi-eas-GCST90018644	Ischemic stroke	Ischemic stroke || ||	TRUE	MedicineITLab	ebi-bcl42-GCST90100532	8	139417789	0.042637	9.2228e-06	1799	Serum selenium levels || id:ebi-bcl42-GCST90100532	TRUE	reported	MedicineITLab	2	TRUE			0.0108876	1799	5.91446e-06	174686	TRUE	1.61063e-05	0.0097488	17.6911	23.273	19.7805
rs78679504	C	G	C	G	-0.178323	-0.00737029	0.229472	0.230061	FALSE	TRUE	FALSE	ebi-eas-GCST90018644	15	95089954	0.0127623	174686	0.563598	Ischemic stroke || id:ebi-eas-GCST90018644	Ischemic stroke	Ischemic stroke || ||	TRUE	MedicineITLab	ebi-bcl42-GCST90100532	15	95633183	0.0377151	2.4435e-06	1799	Serum selenium levels || id:ebi-bcl42-GCST90100532	TRUE	reported	MedicineITLab	2	TRUE			0.0122876	1799	1.90923e-06	174686	TRUE	3.57327e-06	0.0112451	20.4372	23.273	22.3555
rs116202444	G	A	G	A	0.247628	0.0071371	0.0702281	0.105475	FALSE	FALSE	FALSE	ebi-eas-GCST90018644	5	169293202	0.0174084	174686	0.68182	Ischemic stroke || id:ebi-eas-GCST90018644	Ischemic stroke	Ischemic stroke || ||	TRUE	MedicineITLab	ebi-bcl42-GCST90100533	5	168720206	0.0558469	9.81341e-06	1793	Serum tin levels || id:ebi-bcl42-GCST90100533	TRUE	reported	MedicineITLab	2	TRUE			0.0108584	1793	9.62217e-07	174686	TRUE	1.29496e-05	0.00800787	14.4579	23.273	19.6608
rs147799078	G	C	G	C	0.648733	-0.106473	0.0114941	0.0016259	FALSE	TRUE	FALSE	ebi-eas-GCST90018644	1	58430845	0.140865	174686	0.449737	Ischemic stroke || id:ebi-eas-GCST90018644	Ischemic stroke	Ischemic stroke || ||	TRUE	MedicineITLab	ebi-bcl42-GCST90100533	1	58896517	0.142557	5.70967e-06	1793	Serum tin levels || id:ebi-bcl42-GCST90100533	TRUE	reported	MedicineITLab	2	TRUE			0.0114305	1793	3.27055e-06	174686	TRUE	8.9339e-06	0.00956349	17.2936	23.273	20.7088
rs1995005	T	C	T	C	0.144904	0.00501733	0.277469	0.356031	FALSE	FALSE	FALSE	ebi-eas-GCST90018644	8	18475700	0.0111256	174686	0.65201	Ischemic stroke || id:ebi-eas-GCST90018644	Ischemic stroke	Ischemic stroke || ||	TRUE	MedicineITLab	ebi-bcl42-GCST90100533	8	18333210	0.0319614	6.18204e-06	1793	Serum tin levels || id:ebi-bcl42-GCST90100533	TRUE	reported	MedicineITLab	2	TRUE			0.0113464	1793	1.16425e-06	174686	TRUE	8.3734e-06	0.00841902	15.2065	23.273	20.5546
rs2177369	A	G	A	G	0.164339	-0.0322594	0.195292	0.226875	FALSE	FALSE	FALSE	ebi-eas-GCST90018644	10	49635683	0.0128865	174686	0.0123023	Ischemic stroke || id:ebi-eas-GCST90018644	Ischemic stroke	Ischemic stroke || ||	TRUE	MedicineITLab	ebi-bcl42-GCST90100533	10	50843729	0.0364851	7.09357e-06	1793	Serum tin levels || id:ebi-bcl42-GCST90100533	TRUE	reported	MedicineITLab	2	TRUE			0.0112011	1793	3.58736e-05	174686	TRUE	2.44748e-05	0.00848856	15.3332	23.273	20.2885
rs2488472	T	C	T	C	-0.16214	0.00473588	0.188968	0.22362	FALSE	FALSE	FALSE	ebi-eas-GCST90018644	1	241856617	0.0128405	174686	0.71226	Ischemic stroke || id:ebi-eas-GCST90018644	Ischemic stroke	Ischemic stroke || ||	TRUE	MedicineITLab	ebi-bcl42-GCST90100533	1	242019919	0.0364796	9.34558e-06	1793	Serum tin levels || id:ebi-bcl42-GCST90100533	TRUE	reported	MedicineITLab	2	TRUE			0.0109099	1793	7.78721e-07	174686	TRUE	1.21093e-05	0.00805817	14.5494	23.273	19.7551
rs2595886	A	C	A	C	-0.266816	0.0156073	0.0723018	0.0430279	FALSE	FALSE	FALSE	ebi-eas-GCST90018644	3	101048646	0.0263021	174686	0.552923	Ischemic stroke || id:ebi-eas-GCST90018644	Ischemic stroke	Ischemic stroke || ||	TRUE	MedicineITLab	ebi-bcl42-GCST90100533	3	100767490	0.0559707	2.0215e-06	1793	Serum tin levels || id:ebi-bcl42-GCST90100533	TRUE	reported	MedicineITLab	2	TRUE			0.0125294	1793	2.01567e-06	174686	TRUE	2.98614e-06	0.00955014	17.2692	23.273	22.7249
rs72803239	T	A	T	A	0.43303	0.0336155	0.0217702	0.0533793	FALSE	TRUE	FALSE	ebi-eas-GCST90018644	5	113096171	0.0234568	174686	0.151834	Ischemic stroke || id:ebi-eas-GCST90018644	Ischemic stroke	Ischemic stroke || ||	TRUE	MedicineITLab	ebi-bcl42-GCST90100533	5	112431868	0.0966718	7.96264e-06	1793	Serum tin levels || id:ebi-bcl42-GCST90100533	TRUE	reported	MedicineITLab	2	TRUE			0.011079	1793	1.17567e-05	174686	TRUE	1.68687e-05	0.00798673	14.4194	23.273	20.0649
rs7830738	T	C	T	C	0.170065	-0.0242381	0.168047	0.190314	FALSE	FALSE	FALSE	ebi-eas-GCST90018644	8	89941344	0.014085	174686	0.0852787	Ischemic stroke || id:ebi-eas-GCST90018644	Ischemic stroke	Ischemic stroke || ||	TRUE	MedicineITLab	ebi-bcl42-GCST90100533	8	90953572	0.0381262	8.6862e-06	1793	Serum tin levels || id:ebi-bcl42-GCST90100533	TRUE	reported	MedicineITLab	2	TRUE			0.0109873	1793	1.69521e-05	174686	TRUE	2.08884e-05	0.00808704	14.602	23.273	19.8968
rs11897623	C	T	C	T	-0.427091	0.00477185	0.0443589	0.0513757	FALSE	FALSE	FALSE	ebi-eas-GCST90018644	2	21625810	0.0252299	174686	0.849987	Ischemic stroke || id:ebi-eas-GCST90018644	Ischemic stroke	Ischemic stroke || ||	TRUE	MedicineITLab	ebi-bcl42-GCST90100534	2	21848682	0.0789949	7.29203e-08	1797	Serum strontium levels || id:ebi-bcl42-GCST90100534	TRUE	reported	MedicineITLab	2	TRUE			0.0160237	1797	2.04782e-07	174686	TRUE	9.09395e-08	0.0154649	28.1955	23.273	29.2309
rs145046785	A	G	A	G	0.416456	0.0338389	0.0366731	0.0308239	FALSE	FALSE	FALSE	ebi-eas-GCST90018644	4	15766895	0.0308053	174686	0.271997	Ischemic stroke || id:ebi-eas-GCST90018644	Ischemic stroke	Ischemic stroke || ||	TRUE	MedicineITLab	ebi-bcl42-GCST90100534	4	15768518	0.090705	4.71278e-06	1797	Serum strontium levels || id:ebi-bcl42-GCST90100534	TRUE	reported	MedicineITLab	2	TRUE			0.0116076	1797	6.90757e-06	174686	TRUE	8.70738e-06	0.0122543	22.2694	23.273	21.0803
rs147790774	C	T	C	T	0.371599	0.0248903	0.0433336	0.00984614	FALSE	FALSE	FALSE	ebi-eas-GCST90018644	5	154067166	0.0591166	174686	0.673728	Ischemic stroke || id:ebi-eas-GCST90018644	Ischemic stroke	Ischemic stroke || ||	TRUE	MedicineITLab	ebi-bcl42-GCST90100534	5	153446726	0.0816813	5.74376e-06	1797	Serum strontium levels || id:ebi-bcl42-GCST90100534	TRUE	reported	MedicineITLab	2	TRUE			0.0113988	1797	1.01481e-06	174686	TRUE	7.68303e-06	0.0114489	20.7888	23.273	20.6968
rs1809824	G	A	G	A	0.157177	-0.0120171	0.252498	0.342615	FALSE	FALSE	FALSE	ebi-eas-GCST90018644	3	82862204	0.0112113	174686	0.283778	Ischemic stroke || id:ebi-eas-GCST90018644	Ischemic stroke	Ischemic stroke || ||	TRUE	MedicineITLab	ebi-bcl42-GCST90100534	3	82911355	0.0354145	9.62627e-06	1797	Serum strontium levels || id:ebi-bcl42-GCST90100534	TRUE	reported	MedicineITLab	2	TRUE			0.0108545	1797	6.57703e-06	174686	TRUE	1.72145e-05	0.00932563	16.8971	23.273	19.6977
rs2289765	G	A	G	A	0.185519	-0.0166189	0.251449	0.201237	FALSE	FALSE	FALSE	ebi-eas-GCST90018644	17	80891830	0.0133063	174686	0.211684	Ischemic stroke || id:ebi-eas-GCST90018644	Ischemic stroke	Ischemic stroke || ||	TRUE	MedicineITLab	ebi-bcl42-GCST90100534	17	78865630	0.0354054	1.79817e-07	1797	Serum strontium levels || id:ebi-bcl42-GCST90100534	TRUE	reported	MedicineITLab	2	TRUE			0.0150654	1797	8.92959e-06	174686	TRUE	3.92464e-07	0.0129562	23.5617	23.273	27.456
rs2962476	C	T	C	T	0.215558	0.000607754	0.135336	0.164475	FALSE	FALSE	FALSE	ebi-eas-GCST90018644	5	39534406	0.0143752	174686	0.966277	Ischemic stroke || id:ebi-eas-GCST90018644	Ischemic stroke	Ischemic stroke || ||	TRUE	MedicineITLab	ebi-bcl42-GCST90100534	5	39534508	0.0458961	2.84721e-06	1797	Serum strontium levels || id:ebi-bcl42-GCST90100534	TRUE	reported	MedicineITLab	2	TRUE			0.0121397	1797	1.02323e-08	174686	TRUE	3.19857e-06	0.0108747	19.7348	23.273	22.0585
rs4707047	T	C	T	C	-0.158872	-0.000544034	0.286589	0.249321	FALSE	FALSE	FALSE	ebi-eas-GCST90018644	6	84397750	0.0123023	174686	0.964727	Ischemic stroke || id:ebi-eas-GCST90018644	Ischemic stroke	Ischemic stroke || ||	TRUE	MedicineITLab	ebi-bcl42-GCST90100534	6	85107468	0.0334717	2.23549e-06	1797	Serum strontium levels || id:ebi-bcl42-GCST90100534	TRUE	reported	MedicineITLab	2	TRUE			0.0123953	1797	1.1195e-08	174686	TRUE	2.51788e-06	0.0103211	18.7195	23.273	22.5289
rs6580219	G	A	G	A	0.16384	0.0101383	0.27794	0.293356	FALSE	FALSE	FALSE	ebi-eas-GCST90018644	5	142083945	0.0117642	174686	0.388799	Ischemic stroke || id:ebi-eas-GCST90018644	Ischemic stroke	Ischemic stroke || ||	TRUE	MedicineITLab	ebi-bcl42-GCST90100534	5	141463510	0.0353671	3.87393e-06	1797	Serum strontium levels || id:ebi-bcl42-GCST90100534	TRUE	reported	MedicineITLab	2	TRUE			0.0118145	1797	4.25163e-06	174686	TRUE	6.4328e-06	0.0107744	19.5507	23.273	21.4606
rs7090929	C	A	C	A	0.178293	0.0161069	0.239603	0.144577	FALSE	FALSE	FALSE	ebi-eas-GCST90018644	10	25499504	0.0152343	174686	0.290382	Ischemic stroke || id:ebi-eas-GCST90018644	Ischemic stroke	Ischemic stroke || ||	TRUE	MedicineITLab	ebi-bcl42-GCST90100534	10	25788433	0.0364923	1.12251e-06	1797	Serum strontium levels || id:ebi-bcl42-GCST90100534	TRUE	reported	MedicineITLab	2	TRUE			0.0131239	1797	6.39922e-06	174686	TRUE	2.11397e-06	0.0115833	21.0356	23.273	23.8708
rs74696940	G	T	G	T	0.391614	-0.0726488	0.0524279	0.0143256	FALSE	FALSE	FALSE	ebi-eas-GCST90018644	6	139993286	0.0479802	174686	0.12999	Ischemic stroke || id:ebi-eas-GCST90018644	Ischemic stroke	Ischemic stroke || ||	TRUE	MedicineITLab	ebi-bcl42-GCST90100534	6	140314423	0.0826745	2.34291e-06	1797	Serum strontium levels || id:ebi-bcl42-GCST90100534	TRUE	reported	MedicineITLab	2	TRUE			0.0123456	1797	1.31242e-05	174686	TRUE	5.39158e-06	0.0152378	27.775	23.273	22.4374
rs775287	G	C	G	C	-0.150156	-0.00209485	0.368435	0.409802	FALSE	TRUE	FALSE	ebi-eas-GCST90018644	18	8773706	0.0108857	174686	0.847397	Ischemic stroke || id:ebi-eas-GCST90018644	Ischemic stroke	Ischemic stroke || ||	TRUE	MedicineITLab	ebi-bcl42-GCST90100534	18	8773704	0.0322661	3.50152e-06	1797	Serum strontium levels || id:ebi-bcl42-GCST90100534	TRUE	reported	MedicineITLab	2	TRUE			0.0119212	1797	2.12002e-07	174686	TRUE	4.22465e-06	0.0104929	19.0344	23.273	21.6567
rs116601145	G	A	G	A	-0.490832	0.126154	0.0242917	0.00669606	FALSE	FALSE	FALSE	ebi-eas-GCST90018644	4	18166226	0.0674338	174686	0.0613751	Ischemic stroke || id:ebi-eas-GCST90018644	Ischemic stroke	Ischemic stroke || ||	TRUE	MedicineITLab	ebi-bcl42-GCST90100535	4	18167849	0.110485	9.4377e-06	1796	Serum titanium levels || id:ebi-bcl42-GCST90100535	TRUE	reported	MedicineITLab	2	TRUE			0.0108814	1796	2.00348e-05	174686	TRUE	2.42108e-05	0.0114202	20.7245	23.273	19.736
rs148257749	C	A	C	A	-0.57415	0.00316547	0.0174994	0.0217958	FALSE	FALSE	FALSE	ebi-eas-GCST90018644	8	54532203	0.0373167	174686	0.932399	Ischemic stroke || id:ebi-eas-GCST90018644	Ischemic stroke	Ischemic stroke || ||	TRUE	MedicineITLab	ebi-bcl42-GCST90100535	8	55444763	0.129365	9.62602e-06	1796	Serum titanium levels || id:ebi-bcl42-GCST90100535	TRUE	reported	MedicineITLab	2	TRUE			0.0108606	1796	4.11923e-08	174686	TRUE	1.09357e-05	0.0113354	20.5689	23.273	19.6978
rs17007550	T	C	T	C	0.168921	0.00246489	0.307781	0.397661	FALSE	FALSE	FALSE	ebi-eas-GCST90018644	4	83861590	0.0109067	174686	0.821204	Ischemic stroke || id:ebi-eas-GCST90018644	Ischemic stroke	Ischemic stroke || ||	TRUE	MedicineITLab	ebi-bcl42-GCST90100535	4	84782743	0.0358174	2.59059e-06	1796	Serum titanium levels || id:ebi-bcl42-GCST90100535	TRUE	reported	MedicineITLab	2	TRUE			0.0122463	1796	2.92384e-07	174686	TRUE	3.18638e-06	0.0121586	22.081	23.273	22.2423
rs1843704	T	C	T	C	0.231925	-0.0330886	0.164415	0.162875	FALSE	FALSE	FALSE	ebi-eas-GCST90018644	16	55071420	0.01578	174686	0.0360057	Ischemic stroke || id:ebi-eas-GCST90018644	Ischemic stroke	Ischemic stroke || ||	TRUE	MedicineITLab	ebi-bcl42-GCST90100535	16	55105332	0.0493719	2.83545e-06	1796	Serum titanium levels || id:ebi-bcl42-GCST90100535	TRUE	reported	MedicineITLab	2	TRUE			0.0121508	1796	2.51696e-05	174686	TRUE	8.53117e-06	0.0147794	26.912	23.273	22.0666
rs6990315	A	G	A	G	0.476248	0.0048764	0.0289758	0.0824645	FALSE	FALSE	FALSE	ebi-eas-GCST90018644	8	15411119	0.0194108	174686	0.801643	Ischemic stroke || id:ebi-eas-GCST90018644	Ischemic stroke	Ischemic stroke || ||	TRUE	MedicineITLab	ebi-bcl42-GCST90100535	8	15268628	0.101421	2.85959e-06	1796	Serum titanium levels || id:ebi-bcl42-GCST90100535	TRUE	reported	MedicineITLab	2	TRUE			0.0121418	1796	3.61292e-07	174686	TRUE	3.55734e-06	0.0127633	23.1933	23.273	22.0501
rs72663511	C	T	C	T	0.350464	0.0353329	0.0468673	0.0832289	FALSE	FALSE	FALSE	ebi-eas-GCST90018644	8	75747732	0.0194704	174686	0.0695711	Ischemic stroke || id:ebi-eas-GCST90018644	Ischemic stroke	Ischemic stroke || ||	TRUE	MedicineITLab	ebi-bcl42-GCST90100535	8	76659967	0.07384	2.23763e-06	1796	Serum titanium levels || id:ebi-bcl42-GCST90100535	TRUE	reported	MedicineITLab	2	TRUE			0.0124011	1796	1.88515e-05	174686	TRUE	5.95348e-06	0.0109734	19.9047	23.273	22.527
rs964176	T	C	T	C	0.169162	-0.00273461	0.250904	0.313795	FALSE	FALSE	FALSE	ebi-eas-GCST90018644	2	159467373	0.0116355	174686	0.814191	Ischemic stroke || id:ebi-eas-GCST90018644	Ischemic stroke	Ischemic stroke || ||	TRUE	MedicineITLab	ebi-bcl42-GCST90100535	2	160323884	0.0378867	8.51178e-06	1796	Serum titanium levels || id:ebi-bcl42-GCST90100535	TRUE	reported	MedicineITLab	2	TRUE			0.0109903	1796	3.16204e-07	174686	TRUE	1.03805e-05	0.0107567	19.5074	23.273	19.9357
rs9932904	C	T	C	T	-0.162921	-0.00832915	0.450723	0.597217	FALSE	FALSE	FALSE	ebi-eas-GCST90018644	16	59691375	0.0108576	174686	0.443006	Ischemic stroke || id:ebi-eas-GCST90018644	Ischemic stroke	Ischemic stroke || ||	TRUE	MedicineITLab	ebi-bcl42-GCST90100535	16	59725279	0.0324658	5.73533e-07	1796	Serum titanium levels || id:ebi-bcl42-GCST90100535	TRUE	reported	MedicineITLab	2	TRUE			0.0138429	1796	3.36883e-06	174686	TRUE	9.46934e-07	0.0131427	23.892	23.273	25.1827
rs10437804	G	A	G	A	-0.161655	0.00321533	0.274246	0.248679	FALSE	FALSE	FALSE	ebi-eas-GCST90018644	12	130259105	0.0131891	174686	0.807396	Ischemic stroke || id:ebi-eas-GCST90018644	Ischemic stroke	Ischemic stroke || ||	TRUE	MedicineITLab	ebi-bcl42-GCST90100536	12	130743650	0.0359939	7.53629e-06	1800	Serum vanadium levels || id:ebi-bcl42-GCST90100536	TRUE	reported	MedicineITLab	2	TRUE			0.0110939	1800	3.40226e-07	174686	TRUE	9.24575e-06	0.0104025	18.9003	23.273	20.1707
rs12490193	G	T	G	T	-0.159325	0.0133716	0.322026	0.46979	FALSE	FALSE	FALSE	ebi-eas-GCST90018644	3	191496119	0.0109769	174686	0.223164	Ischemic stroke || id:ebi-eas-GCST90018644	Ischemic stroke	Ischemic stroke || ||	TRUE	MedicineITLab	ebi-bcl42-GCST90100536	3	191213908	0.0352355	6.53745e-06	1800	Serum vanadium levels || id:ebi-bcl42-GCST90100536	TRUE	reported	MedicineITLab	2	TRUE			0.0112436	1800	8.49474e-06	174686	TRUE	1.26551e-05	0.0110841	20.1527	23.273	20.4459
rs2083833	T	C	T	C	0.190899	3.10717e-05	0.233809	0.269804	FALSE	FALSE	FALSE	ebi-eas-GCST90018644	17	54577649	0.0124337	174686	0.998006	Ischemic stroke || id:ebi-eas-GCST90018644	Ischemic stroke	Ischemic stroke || ||	TRUE	MedicineITLab	ebi-bcl42-GCST90100536	17	52655010	0.0414735	4.46044e-06	1800	Serum vanadium levels || id:ebi-bcl42-GCST90100536	TRUE	reported	MedicineITLab	2	TRUE			0.0116463	1800	3.57501e-11	174686	TRUE	4.90171e-06	0.0130568	23.7866	23.273	21.1868
rs249287	G	T	G	T	0.165141	-0.0020546	0.365263	0.325844	FALSE	FALSE	FALSE	ebi-eas-GCST90018644	16	9377824	0.011776	174686	0.861494	Ischemic stroke || id:ebi-eas-GCST90018644	Ischemic stroke	Ischemic stroke || ||	TRUE	MedicineITLab	ebi-bcl42-GCST90100536	16	9471681	0.0353957	3.30669e-06	1800	Serum vanadium levels || id:ebi-bcl42-GCST90100536	TRUE	reported	MedicineITLab	2	TRUE			0.0119617	1800	1.74262e-07	174686	TRUE	3.95862e-06	0.0126456	23.028	23.273	21.7675
rs534159	T	C	T	C	-0.186648	-0.00320045	0.208171	0.281168	FALSE	FALSE	FALSE	ebi-eas-GCST90018644	1	4602721	0.0118284	174686	0.786718	Ischemic stroke || id:ebi-eas-GCST90018644	Ischemic stroke	Ischemic stroke || ||	TRUE	MedicineITLab	ebi-bcl42-GCST90100536	1	4662781	0.0395329	2.52603e-06	1800	Serum vanadium levels || id:ebi-bcl42-GCST90100536	TRUE	reported	MedicineITLab	2	TRUE			0.0122458	1800	4.19103e-07	174686	TRUE	3.17787e-06	0.0114849	20.8898	23.273	22.291
rs6936473	C	T	C	T	-0.175361	0.0190369	0.254734	0.243871	FALSE	FALSE	FALSE	ebi-eas-GCST90018644	6	84752082	0.0123858	174686	0.124295	Ischemic stroke || id:ebi-eas-GCST90018644	Ischemic stroke	Ischemic stroke || ||	TRUE	MedicineITLab	ebi-bcl42-GCST90100536	6	85461800	0.0374829	3.10846e-06	1800	Serum vanadium levels || id:ebi-bcl42-GCST90100536	TRUE	reported	MedicineITLab	2	TRUE			0.0120269	1800	1.35234e-05	174686	TRUE	7.16362e-06	0.011676	21.2415	23.273	21.8877
rs7282078	C	T	C	T	-0.188658	-0.0114873	0.301279	0.262986	FALSE	FALSE	FALSE	ebi-eas-GCST90018644	21	22802194	0.0127588	174686	0.367937	Ischemic stroke || id:ebi-eas-GCST90018644	Ischemic stroke	Ischemic stroke || ||	TRUE	MedicineITLab	ebi-bcl42-GCST90100536	21	24174515	0.0390438	1.46771e-06	1800	Serum vanadium levels || id:ebi-bcl42-GCST90100536	TRUE	reported	MedicineITLab	2	TRUE			0.012819	1800	4.64048e-06	174686	TRUE	2.54159e-06	0.0149849	27.3527	23.273	23.3478
rs79070055	T	C	T	C	-0.351476	0.0269475	0.0684956	0.0130315	FALSE	FALSE	FALSE	ebi-eas-GCST90018644	5	175646045	0.0498525	174686	0.588821	Ischemic stroke || id:ebi-eas-GCST90018644	Ischemic stroke	Ischemic stroke || ||	TRUE	MedicineITLab	ebi-bcl42-GCST90100536	5	175073048	0.0754346	3.4071e-06	1800	Serum vanadium levels || id:ebi-bcl42-GCST90100536	TRUE	reported	MedicineITLab	2	TRUE			0.0119302	1800	1.67267e-06	174686	TRUE	4.86667e-06	0.0157641	28.7978	23.273	21.7095
rs972738	G	A	G	A	-0.16996	-0.00824902	0.41138	0.490887	FALSE	FALSE	FALSE	ebi-eas-GCST90018644	8	71576539	0.0106576	174686	0.43893	Ischemic stroke || id:ebi-eas-GCST90018644	Ischemic stroke	Ischemic stroke || ||	TRUE	MedicineITLab	ebi-bcl42-GCST90100536	8	72488774	0.0334005	3.98816e-07	1800	Serum vanadium levels || id:ebi-bcl42-GCST90100536	TRUE	reported	MedicineITLab	2	TRUE			0.0141967	1800	3.42948e-06	174686	TRUE	6.66109e-07	0.0139895	25.51	23.273	25.8933
rs10995840	T	C	T	C	-0.360031	-0.0109157	0.0465885	0.0551769	FALSE	FALSE	FALSE	ebi-eas-GCST90018644	10	64207384	0.0234508	174686	0.641594	Ischemic stroke || id:ebi-eas-GCST90018644	Ischemic stroke	Ischemic stroke || ||	TRUE	MedicineITLab	ebi-bcl42-GCST90100537	10	65967144	0.0802058	7.61977e-06	1798	Serum zinc levels || id:ebi-bcl42-GCST90100537	TRUE	reported	MedicineITLab	2	TRUE			0.0110947	1798	1.24032e-06	174686	TRUE	1.03629e-05	0.0115151	20.9221	23.273	20.1497
rs141732876	T	C	T	C	-0.346756	0.00584016	0.0499807	0.0522127	FALSE	FALSE	FALSE	ebi-eas-GCST90018644	14	97877572	0.024961	174686	0.815007	Ischemic stroke || id:ebi-eas-GCST90018644	Ischemic stroke	Ischemic stroke || ||	TRUE	MedicineITLab	ebi-bcl42-GCST90100537	14	98343909	0.0761821	5.68216e-06	1798	Serum zinc levels || id:ebi-bcl42-GCST90100537	TRUE	reported	MedicineITLab	2	TRUE			0.0114039	1798	3.13382e-07	174686	TRUE	6.95866e-06	0.0114186	20.7447	23.273	20.7177
rs16990808	A	G	A	G	0.157514	0.0123176	0.296447	0.245846	FALSE	FALSE	FALSE	ebi-eas-GCST90018644	22	32598107	0.0123465	174686	0.318444	Ischemic stroke || id:ebi-eas-GCST90018644	Ischemic stroke	Ischemic stroke || ||	TRUE	MedicineITLab	ebi-bcl42-GCST90100537	22	32994093	0.0354115	9.19831e-06	1798	Serum zinc levels || id:ebi-bcl42-GCST90100537	TRUE	reported	MedicineITLab	2	TRUE			0.0108965	1798	5.69784e-06	174686	TRUE	1.59248e-05	0.0103493	18.7818	23.273	19.7856
rs17152037	C	T	C	T	-0.182782	0.0171508	0.245963	0.295575	FALSE	FALSE	FALSE	ebi-eas-GCST90018644	10	12635615	0.0116522	174686	0.141048	Ischemic stroke || id:ebi-eas-GCST90018644	Ischemic stroke	Ischemic stroke || ||	TRUE	MedicineITLab	ebi-bcl42-GCST90100537	10	12677614	0.0381088	1.75047e-06	1798	Serum zinc levels || id:ebi-bcl42-GCST90100537	TRUE	reported	MedicineITLab	2	TRUE			0.0126469	1798	1.24022e-05	174686	TRUE	3.98877e-06	0.0123925	22.5362	23.273	23.0047
rs200326031	G	C	G	C	-0.174561	-0.00384487	0.271439	0.140939	FALSE	TRUE	FALSE	ebi-eas-GCST90018644	4	140326647	0.0156128	174686	0.805477	Ischemic stroke || id:ebi-eas-GCST90018644	Ischemic stroke	Ischemic stroke || ||	TRUE	MedicineITLab	ebi-bcl42-GCST90100537	4	141247801	0.0386125	6.56481e-06	1798	Serum zinc levels || id:ebi-bcl42-GCST90100537	TRUE	reported	MedicineITLab	2	TRUE			0.0112517	1798	3.47177e-07	174686	TRUE	8.07378e-06	0.0120521	21.9096	23.273	20.438
rs4272884	C	A	C	A	-0.18897	-0.00607062	0.2167	0.288339	FALSE	FALSE	FALSE	ebi-eas-GCST90018644	13	25275445	0.011805	174686	0.607084	Ischemic stroke || id:ebi-eas-GCST90018644	Ischemic stroke	Ischemic stroke || ||	TRUE	MedicineITLab	ebi-bcl42-GCST90100537	13	25849583	0.0402451	2.86333e-06	1798	Serum zinc levels || id:ebi-bcl42-GCST90100537	TRUE	reported	MedicineITLab	2	TRUE			0.012127	1798	1.51384e-06	174686	TRUE	4.04859e-06	0.0121228	22.0397	23.273	22.0475
rs6766011	G	A	G	A	-0.206268	0.00111773	0.166413	0.207055	FALSE	FALSE	FALSE	ebi-eas-GCST90018644	3	81936985	0.0130911	174686	0.931958	Ischemic stroke || id:ebi-eas-GCST90018644	Ischemic stroke	Ischemic stroke || ||	TRUE	MedicineITLab	ebi-bcl42-GCST90100537	3	81986136	0.0432577	2.00835e-06	1798	Serum zinc levels || id:ebi-bcl42-GCST90100537	TRUE	reported	MedicineITLab	2	TRUE			0.0125016	1798	4.17321e-08	174686	TRUE	2.31069e-06	0.0118041	21.4534	23.273	22.7372
rs6773812	C	T	C	T	-0.158054	0.000590492	0.478303	0.521626	FALSE	FALSE	FALSE	ebi-eas-GCST90018644	3	68882461	0.0107064	174686	0.956017	Ischemic stroke || id:ebi-eas-GCST90018644	Ischemic stroke	Ischemic stroke || ||	TRUE	MedicineITLab	ebi-bcl42-GCST90100537	3	68931612	0.032062	9.00324e-07	1798	Serum zinc levels || id:ebi-bcl42-GCST90100537	TRUE	reported	MedicineITLab	2	TRUE			0.0133502	1798	1.74135e-08	174686	TRUE	1.02601e-06	0.012467	22.6734	23.273	24.3013
rs77359770	A	G	A	G	0.492933	0.151684	0.024222	0.00408269	FALSE	FALSE	FALSE	ebi-eas-GCST90018644	19	38023623	0.08802	174686	0.0848368	Ischemic stroke || id:ebi-eas-GCST90018644	Ischemic stroke	Ischemic stroke || ||	TRUE	MedicineITLab	ebi-bcl42-GCST90100537	19	38514263	0.111142	9.7619e-06	1798	Serum zinc levels || id:ebi-bcl42-GCST90100537	TRUE	reported	MedicineITLab	2	TRUE			0.0108338	1798	1.70002e-05	174686	TRUE	2.34198e-05	0.0114859	20.8685	23.273	19.6707
rs79142685	C	T	C	T	-0.214357	0.0124517	0.174927	0.0905065	FALSE	FALSE	FALSE	ebi-eas-GCST90018644	1	211650406	0.0185957	174686	0.503112	Ischemic stroke || id:ebi-eas-GCST90018644	Ischemic stroke	Ischemic stroke || ||	TRUE	MedicineITLab	ebi-bcl42-GCST90100537	1	211823748	0.0431358	7.36208e-07	1798	Serum zinc levels || id:ebi-bcl42-GCST90100537	TRUE	reported	MedicineITLab	2	TRUE			0.0135632	1798	2.56671e-06	174686	TRUE	1.15123e-06	0.0132634	24.1412	23.273	24.6945
rs1289661	C	T	C	T	-0.35716	-0.0321207	0.146354	0.168312	FALSE	FALSE	FALSE	ebi-eas-GCST90018644	1	117111800	0.0142366	174686	0.0240581	Ischemic stroke || id:ebi-eas-GCST90018644	Ischemic stroke	Ischemic stroke || ||	TRUE	MedicineITLab	ebi-bcl42-GCST90100538	1	117654422	0.0766907	3.88245e-06	678	Plasma aluminum levels || id:ebi-bcl42-GCST90100538	TRUE	reported	MedicineITLab	2	TRUE			0.031087	678	2.914e-05	174686	TRUE	7.45476e-06	0.0318741	22.2563	23.273	21.689
rs149814693	A	G	A	G	1.2045	-0.0375533	0.0181962	0.0267289	FALSE	FALSE	FALSE	ebi-eas-GCST90018644	17	35570913	0.0326169	174686	0.24959	Ischemic stroke || id:ebi-eas-GCST90018644	Ischemic stroke	Ischemic stroke || ||	TRUE	MedicineITLab	ebi-bcl42-GCST90100538	17	33897932	0.24359	9.69359e-07	678	Plasma aluminum levels || id:ebi-bcl42-GCST90100538	TRUE	reported	MedicineITLab	2	TRUE			0.0349074	678	7.58849e-06	174686	TRUE	1.35904e-06	0.0518381	36.9584	23.273	24.4509
rs62297754	C	T	C	T	-0.263022	0.0281566	0.325379	0.334769	FALSE	FALSE	FALSE	ebi-eas-GCST90018644	4	79387758	0.0125088	174686	0.0243888	Ischemic stroke || id:ebi-eas-GCST90018644	Ischemic stroke	Ischemic stroke || ||	TRUE	MedicineITLab	ebi-bcl42-GCST90100538	4	80308912	0.0589935	9.70763e-06	678	Plasma aluminum levels || id:ebi-bcl42-GCST90100538	TRUE	reported	MedicineITLab	2	TRUE			0.0285656	678	2.90045e-05	174686	TRUE	1.82372e-05	0.0303713	21.1741	23.273	19.8781
rs191977702	A	G	A	G	0.908768	0.00131419	0.0216876	0.0151575	FALSE	FALSE	FALSE	ebi-eas-GCST90018644	1	196783589	0.0445764	174686	0.97648	Ischemic stroke || id:ebi-eas-GCST90018644	Ischemic stroke	Ischemic stroke || ||	TRUE	MedicineITLab	ebi-bcl42-GCST90100539	1	196752719	0.194904	3.78557e-06	676	Plasma arsenic levels || id:ebi-bcl42-GCST90100539	TRUE	reported	MedicineITLab	2	TRUE			0.0312477	676	4.97567e-09	174686	TRUE	3.76837e-06	0.0350449	24.4781	23.273	21.7403
rs28838737	C	T	C	T	-0.275941	0.0141347	0.439586	0.43494	FALSE	FALSE	FALSE	ebi-eas-GCST90018644	12	97833807	0.0107315	174686	0.1878	Ischemic stroke || id:ebi-eas-GCST90018644	Ischemic stroke	Ischemic stroke || ||	TRUE	MedicineITLab	ebi-bcl42-GCST90100539	12	98227585	0.0596041	4.42103e-06	676	Plasma arsenic levels || id:ebi-bcl42-GCST90100539	TRUE	reported	MedicineITLab	2	TRUE			0.0308195	676	9.93092e-06	174686	TRUE	6.43649e-06	0.0375159	26.2713	23.273	21.4329
rs73339368	T	C	T	C	0.523055	-0.0651943	0.0578259	0.0173404	FALSE	FALSE	FALSE	ebi-eas-GCST90018644	10	52805289	0.0441758	174686	0.14	Ischemic stroke || id:ebi-eas-GCST90018644	Ischemic stroke	Ischemic stroke || ||	TRUE	MedicineITLab	ebi-bcl42-GCST90100539	10	54565049	0.113019	4.45255e-06	676	Plasma arsenic levels || id:ebi-bcl42-GCST90100539	TRUE	reported	MedicineITLab	2	TRUE			0.0307996	676	1.24679e-05	174686	TRUE	6.78959e-06	0.0298111	20.7101	23.273	21.4186
rs76184956	T	C	T	C	-0.361864	-0.0216682	0.217203	0.119113	FALSE	FALSE	FALSE	ebi-eas-GCST90018644	11	134683928	0.0169634	174686	0.20148	Ischemic stroke || id:ebi-eas-GCST90018644	Ischemic stroke	Ischemic stroke || ||	TRUE	MedicineITLab	ebi-bcl42-GCST90100539	11	134553822	0.0775314	3.70338e-06	676	Plasma arsenic levels || id:ebi-bcl42-GCST90100539	TRUE	reported	MedicineITLab	2	TRUE			0.0313084	676	9.3403e-06	174686	TRUE	5.33787e-06	0.0445283	31.4107	23.273	21.7839
rs11696219	T	C	T	C	0.348513	-0.0129344	0.180539	0.236504	FALSE	FALSE	FALSE	ebi-eas-GCST90018644	20	47715825	0.0126	174686	0.304635	Ischemic stroke || id:ebi-eas-GCST90018644	Ischemic stroke	Ischemic stroke || ||	TRUE	MedicineITLab	ebi-bcl42-GCST90100540	20	46344569	0.0705291	9.8261e-07	687	Plasma barium levels || id:ebi-bcl42-GCST90100540	TRUE	reported	MedicineITLab	2	TRUE			0.0344191	687	6.03253e-06	174686	TRUE	1.32991e-06	0.0359391	25.536	23.273	24.4175
rs1378949	T	C	T	C	0.292053	0.00361889	0.311714	0.410806	FALSE	FALSE	FALSE	ebi-eas-GCST90018644	4	25933774	0.0113749	174686	0.750373	Ischemic stroke || id:ebi-eas-GCST90018644	Ischemic stroke	Ischemic stroke || ||	TRUE	MedicineITLab	ebi-bcl42-GCST90100540	4	25935396	0.0652502	8.95206e-06	687	Plasma barium levels || id:ebi-bcl42-GCST90100540	TRUE	reported	MedicineITLab	2	TRUE			0.0284151	687	5.79436e-07	174686	TRUE	9.75434e-06	0.0365998	26.0233	23.273	20.0336
rs183939842	A	G	A	G	-1.01286	0.0425237	0.0179175	0.00174179	FALSE	FALSE	FALSE	ebi-eas-GCST90018644	14	76142275	0.137514	174686	0.757146	Ischemic stroke || id:ebi-eas-GCST90018644	Ischemic stroke	Ischemic stroke || ||	TRUE	MedicineITLab	ebi-bcl42-GCST90100540	14	76608618	0.218792	4.41284e-06	687	Plasma barium levels || id:ebi-bcl42-GCST90100540	TRUE	reported	MedicineITLab	2	TRUE			0.0303366	687	5.47411e-07	174686	TRUE	4.7881e-06	0.0361039	25.6575	23.273	21.4307
rs2828460	C	T	C	T	0.309432	0.0279487	0.263058	0.172586	FALSE	FALSE	FALSE	ebi-eas-GCST90018644	21	23724035	0.0140863	174686	0.0472437	Ischemic stroke || id:ebi-eas-GCST90018644	Ischemic stroke	Ischemic stroke || ||	TRUE	MedicineITLab	ebi-bcl42-GCST90100540	21	25096352	0.0619577	7.55646e-07	687	Plasma barium levels || id:ebi-bcl42-GCST90100540	TRUE	reported	MedicineITLab	2	TRUE			0.0351331	687	2.25355e-05	174686	TRUE	1.38465e-06	0.0371232	26.4098	23.273	24.9425
rs3017937	G	A	G	A	0.457377	0.0193593	0.0901936	0.0518116	FALSE	FALSE	FALSE	ebi-eas-GCST90018644	11	127169123	0.0240629	174686	0.421091	Ischemic stroke || id:ebi-eas-GCST90018644	Ischemic stroke	Ischemic stroke || ||	TRUE	MedicineITLab	ebi-bcl42-GCST90100540	11	127039018	0.0977182	3.46811e-06	687	Plasma barium levels || id:ebi-bcl42-GCST90100540	TRUE	reported	MedicineITLab	2	TRUE			0.030991	687	3.70535e-06	174686	TRUE	4.36401e-06	0.0343323	24.3538	23.273	21.9077
rs35900478	A	C	A	C	-0.316689	-0.0166037	0.243465	0.339104	FALSE	FALSE	FALSE	ebi-eas-GCST90018644	7	82082657	0.0114628	174686	0.147481	Ischemic stroke || id:ebi-eas-GCST90018644	Ischemic stroke	Ischemic stroke || ||	TRUE	MedicineITLab	ebi-bcl42-GCST90100540	7	81711973	0.0673515	3.13312e-06	687	Plasma barium levels || id:ebi-bcl42-GCST90100540	TRUE	reported	MedicineITLab	2	TRUE			0.0312669	687	1.20107e-05	174686	TRUE	4.78273e-06	0.0369455	26.2785	23.273	22.1091
rs58174206	C	T	C	T	-0.43022	0.00201416	0.0966991	0.14056	FALSE	FALSE	FALSE	ebi-eas-GCST90018644	19	35349993	0.0154207	174686	0.896081	Ischemic stroke || id:ebi-eas-GCST90018644	Ischemic stroke	Ischemic stroke || ||	TRUE	MedicineITLab	ebi-bcl42-GCST90100540	19	35840896	0.0923392	3.83682e-06	687	Plasma barium levels || id:ebi-bcl42-GCST90100540	TRUE	reported	MedicineITLab	2	TRUE			0.0307163	687	9.76624e-08	174686	TRUE	3.9446e-06	0.0323345	22.8892	23.273	21.7075
rs80272920	G	A	G	A	-0.700684	-0.0202079	0.0387769	0.0188667	FALSE	FALSE	FALSE	ebi-eas-GCST90018644	18	29522811	0.0459339	174686	0.659984	Ischemic stroke || id:ebi-eas-GCST90018644	Ischemic stroke	Ischemic stroke || ||	TRUE	MedicineITLab	ebi-bcl42-GCST90100540	18	27102776	0.152195	4.96911e-06	687	Plasma barium levels || id:ebi-bcl42-GCST90100540	TRUE	reported	MedicineITLab	2	TRUE			0.0300136	687	1.10796e-06	174686	TRUE	5.60719e-06	0.0365992	26.0229	23.273	21.1955
rs9981507	T	G	T	G	-0.653446	-0.0760087	0.0514464	0.0210954	FALSE	FALSE	FALSE	ebi-eas-GCST90018644	21	31501466	0.0373766	174686	0.0419931	Ischemic stroke || id:ebi-eas-GCST90018644	Ischemic stroke	Ischemic stroke || ||	TRUE	MedicineITLab	ebi-bcl42-GCST90100540	21	32873779	0.140576	4.03605e-06	687	Plasma barium levels || id:ebi-bcl42-GCST90100540	TRUE	reported	MedicineITLab	2	TRUE			0.0305787	687	2.36735e-05	174686	TRUE	7.29653e-06	0.0416741	29.7882	23.273	21.6071
rs11180765	G	A	G	A	-0.264407	-0.0118196	0.423834	0.384382	FALSE	FALSE	FALSE	ebi-eas-GCST90018644	12	75950826	0.0111149	174686	0.287601	Ischemic stroke || id:ebi-eas-GCST90018644	Ischemic stroke	Ischemic stroke || ||	TRUE	MedicineITLab	ebi-bcl42-GCST90100541	12	76344606	0.0557754	2.60751e-06	688	Plasma calcium levels || id:ebi-bcl42-GCST90100541	TRUE	reported	MedicineITLab	2	TRUE			0.0317203	688	6.47347e-06	174686	TRUE	3.55305e-06	0.0341444	24.2511	23.273	22.473
rs142068193	T	C	T	C	0.859699	0.0174704	0.0280513	0.0588249	FALSE	FALSE	FALSE	ebi-eas-GCST90018644	6	86573148	0.0228012	174686	0.443555	Ischemic stroke || id:ebi-eas-GCST90018644	Ischemic stroke	Ischemic stroke || ||	TRUE	MedicineITLab	ebi-bcl42-GCST90100541	6	87282866	0.189288	6.62264e-06	688	Plasma calcium levels || id:ebi-bcl42-GCST90100541	TRUE	reported	MedicineITLab	2	TRUE			0.0291915	688	3.36073e-06	174686	TRUE	8.22345e-06	0.0403013	28.8077	23.273	20.6275
rs43105	G	A	G	A	-0.294901	-0.0137676	0.297926	0.273905	FALSE	FALSE	FALSE	ebi-eas-GCST90018644	7	88222151	0.0120275	174686	0.252345	Ischemic stroke || id:ebi-eas-GCST90018644	Ischemic stroke	Ischemic stroke || ||	TRUE	MedicineITLab	ebi-bcl42-GCST90100541	7	87851466	0.0652935	7.43497e-06	688	Plasma calcium levels || id:ebi-bcl42-GCST90100541	TRUE	reported	MedicineITLab	2	TRUE			0.0288777	688	7.50078e-06	174686	TRUE	1.02962e-05	0.0363809	25.8996	23.273	20.3992
rs4978850	T	C	T	C	-0.307483	-0.0143046	0.369012	0.474272	FALSE	FALSE	FALSE	ebi-eas-GCST90018644	9	109772185	0.0106766	174686	0.180309	Ischemic stroke || id:ebi-eas-GCST90018644	Ischemic stroke	Ischemic stroke || ||	TRUE	MedicineITLab	ebi-bcl42-GCST90100541	9	112534465	0.0661145	3.98943e-06	688	Plasma calcium levels || id:ebi-bcl42-GCST90100541	TRUE	reported	MedicineITLab	2	TRUE			0.0305663	688	1.0276e-05	174686	TRUE	5.88392e-06	0.0440285	31.5946	23.273	21.6296
rs73049701	A	G	A	G	-0.431644	0.00303173	0.0905042	0.176711	FALSE	FALSE	FALSE	ebi-eas-GCST90018644	19	51494066	0.0151472	174686	0.841362	Ischemic stroke || id:ebi-eas-GCST90018644	Ischemic stroke	Ischemic stroke || ||	TRUE	MedicineITLab	ebi-bcl42-GCST90100541	19	51997320	0.0946584	6.08774e-06	688	Plasma calcium levels || id:ebi-bcl42-GCST90100541	TRUE	reported	MedicineITLab	2	TRUE			0.0294198	688	2.29332e-07	174686	TRUE	6.40351e-06	0.0306726	21.7072	23.273	20.7938
rs904975	G	A	G	A	0.521871	0.00126701	0.0561248	0.199029	FALSE	FALSE	FALSE	ebi-eas-GCST90018644	15	70153959	0.0136575	174686	0.926086	Ischemic stroke || id:ebi-eas-GCST90018644	Ischemic stroke	Ischemic stroke || ||	TRUE	MedicineITLab	ebi-bcl42-GCST90100541	15	70446298	0.113812	5.41322e-06	688	Plasma calcium levels || id:ebi-bcl42-GCST90100541	TRUE	reported	MedicineITLab	2	TRUE			0.0297382	688	4.92684e-08	174686	TRUE	5.51352e-06	0.0288553	20.3829	23.273	21.0257
rs116449108	T	C	T	C	0.435669	-0.0385598	0.0940107	0.0487341	FALSE	FALSE	FALSE	ebi-eas-GCST90018644	9	16797049	0.0249303	174686	0.121934	Ischemic stroke || id:ebi-eas-GCST90018644	Ischemic stroke	Ischemic stroke || ||	TRUE	MedicineITLab	ebi-bcl42-GCST90100542	9	16797047	0.0941751	4.51795e-06	656	Plasma cadmium levels || id:ebi-bcl42-GCST90100542	TRUE	reported	MedicineITLab	2	TRUE			0.0316869	656	1.36948e-05	174686	TRUE	6.96309e-06	0.0323328	21.8522	23.273	21.4013
rs117609103	G	A	G	A	0.927436	0.0529168	0.0249266	0.0746168	FALSE	FALSE	FALSE	ebi-eas-GCST90018644	20	21385791	0.0204605	174686	0.00970139	Ischemic stroke || id:ebi-eas-GCST90018644	Ischemic stroke	Ischemic stroke || ||	TRUE	MedicineITLab	ebi-bcl42-GCST90100542	20	21366429	0.199226	3.94363e-06	656	Plasma cadmium levels || id:ebi-bcl42-GCST90100542	TRUE	reported	MedicineITLab	2	TRUE			0.0320731	656	3.82901e-05	174686	TRUE	8.20106e-06	0.0418117	28.5381	23.273	21.6708
rs13334149	C	G	C	G	0.48356	0.0175397	0.0982499	0.106649	FALSE	TRUE	FALSE	ebi-eas-GCST90018644	16	78769793	0.0180649	174686	0.331584	Ischemic stroke || id:ebi-eas-GCST90018644	Ischemic stroke	Ischemic stroke || ||	TRUE	MedicineITLab	ebi-bcl42-GCST90100542	16	78803690	0.10832	9.51338e-06	656	Plasma cadmium levels || id:ebi-bcl42-GCST90100542	TRUE	reported	MedicineITLab	2	TRUE			0.0295712	656	5.39658e-06	174686	TRUE	1.23741e-05	0.0414333	28.2686	23.273	19.9289
rs1959996	T	C	T	C	0.288231	-0.00735819	0.27822	0.200802	FALSE	FALSE	FALSE	ebi-eas-GCST90018644	14	98274388	0.0134854	174686	0.585312	Ischemic stroke || id:ebi-eas-GCST90018644	Ischemic stroke	Ischemic stroke || ||	TRUE	MedicineITLab	ebi-bcl42-GCST90100542	14	98740725	0.0645341	9.42101e-06	656	Plasma cadmium levels || id:ebi-bcl42-GCST90100542	TRUE	reported	MedicineITLab	2	TRUE			0.029599	656	1.70436e-06	174686	TRUE	1.08769e-05	0.033366	22.5746	23.273	19.9482
rs266338	G	T	G	T	-0.362562	-0.00573018	0.190827	0.293466	FALSE	FALSE	FALSE	ebi-eas-GCST90018644	15	67032468	0.012071	174686	0.634995	Ischemic stroke || id:ebi-eas-GCST90018644	Ischemic stroke	Ischemic stroke || ||	TRUE	MedicineITLab	ebi-bcl42-GCST90100542	15	67324806	0.080337	7.61858e-06	656	Plasma cadmium levels || id:ebi-bcl42-GCST90100542	TRUE	reported	MedicineITLab	2	TRUE			0.0302021	656	1.29003e-06	174686	TRUE	8.62125e-06	0.0405953	27.6727	23.273	20.3673
rs7124398	G	T	G	T	-0.584397	-0.0276081	0.0762707	0.117507	FALSE	FALSE	FALSE	ebi-eas-GCST90018644	11	13044872	0.0165209	174686	0.0947018	Ischemic stroke || id:ebi-eas-GCST90018644	Ischemic stroke	Ischemic stroke || ||	TRUE	MedicineITLab	ebi-bcl42-GCST90100542	11	13066419	0.110904	1.87862e-07	656	Plasma cadmium levels || id:ebi-bcl42-GCST90100542	TRUE	reported	MedicineITLab	2	TRUE			0.0407273	656	1.59862e-05	174686	TRUE	3.10312e-07	0.0481225	33.0632	23.273	27.7665
rs79898619	A	C	A	C	-0.414388	0.0205211	0.129985	0.0633027	FALSE	FALSE	FALSE	ebi-eas-GCST90018644	11	127008763	0.0219744	174686	0.350372	Ischemic stroke || id:ebi-eas-GCST90018644	Ischemic stroke	Ischemic stroke || ||	TRUE	MedicineITLab	ebi-bcl42-GCST90100542	11	126878658	0.081882	5.47699e-07	656	Plasma cadmium levels || id:ebi-bcl42-GCST90100542	TRUE	reported	MedicineITLab	2	TRUE			0.0376857	656	4.99247e-06	174686	TRUE	7.11747e-07	0.0388387	26.4269	23.273	25.6116
rs11601574	T	C	T	C	0.244234	0.00721553	0.397172	0.438576	FALSE	FALSE	FALSE	ebi-eas-GCST90018644	11	2807569	0.0108378	174686	0.505553	Ischemic stroke || id:ebi-eas-GCST90018644	Ischemic stroke	Ischemic stroke || ||	TRUE	MedicineITLab	ebi-bcl42-GCST90100543	11	2828799	0.0546436	9.32617e-06	639	Plasma cobalt levels || id:ebi-bcl42-GCST90100543	TRUE	reported	MedicineITLab	2	TRUE			0.0304077	639	2.53749e-06	174686	TRUE	1.10831e-05	0.0285637	18.7301	23.273	19.9772
rs11772660	G	A	G	A	-0.383482	-0.0178658	0.133667	0.143344	FALSE	FALSE	FALSE	ebi-eas-GCST90018644	7	53018719	0.0154272	174686	0.246834	Ischemic stroke || id:ebi-eas-GCST90018644	Ischemic stroke	Ischemic stroke || ||	TRUE	MedicineITLab	ebi-bcl42-GCST90100543	7	53086412	0.0801708	2.15923e-06	639	Plasma cobalt levels || id:ebi-bcl42-GCST90100543	TRUE	reported	MedicineITLab	2	TRUE			0.0346731	639	7.67743e-06	174686	TRUE	2.96803e-06	0.0340588	22.4604	23.273	22.8801
rs17385861	G	A	G	A	-0.787793	-0.0101537	0.0262434	0.0338291	FALSE	FALSE	FALSE	ebi-eas-GCST90018644	4	15554057	0.0299949	174686	0.734975	Ischemic stroke || id:ebi-eas-GCST90018644	Ischemic stroke	Ischemic stroke || ||	TRUE	MedicineITLab	ebi-bcl42-GCST90100543	4	15555680	0.175355	8.40274e-06	639	Plasma cobalt levels || id:ebi-bcl42-GCST90100543	TRUE	reported	MedicineITLab	2	TRUE			0.0307115	639	6.56001e-07	174686	TRUE	9.11522e-06	0.0317194	20.8671	23.273	20.1831
rs2727867	A	G	A	G	0.291229	-0.0157676	0.405486	0.529798	FALSE	FALSE	FALSE	ebi-eas-GCST90018644	2	52407082	0.0106569	174686	0.138989	Ischemic stroke || id:ebi-eas-GCST90018644	Ischemic stroke	Ischemic stroke || ||	TRUE	MedicineITLab	ebi-bcl42-GCST90100543	2	52634220	0.0596558	1.34029e-06	639	Plasma cobalt levels || id:ebi-bcl42-GCST90100543	TRUE	reported	MedicineITLab	2	TRUE			0.0360639	639	1.25317e-05	174686	TRUE	2.03259e-06	0.0408919	27.1587	23.273	23.8322
rs7103346	A	G	A	G	0.247725	0.0103397	0.364495	0.262765	FALSE	FALSE	FALSE	ebi-eas-GCST90018644	11	116279644	0.012072	174686	0.391718	Ischemic stroke || id:ebi-eas-GCST90018644	Ischemic stroke	Ischemic stroke || ||	TRUE	MedicineITLab	ebi-bcl42-GCST90100543	11	116150361	0.053346	4.18352e-06	639	Plasma cobalt levels || id:ebi-bcl42-GCST90100543	TRUE	reported	MedicineITLab	2	TRUE			0.0327445	639	4.19958e-06	174686	TRUE	5.25501e-06	0.0284302	18.64	23.273	21.5643
rs77575048	C	A	C	A	0.732455	0.0079606	0.0274397	0.0710523	FALSE	FALSE	FALSE	ebi-eas-GCST90018644	18	50391406	0.0211381	174686	0.706471	Ischemic stroke || id:ebi-eas-GCST90018644	Ischemic stroke	Ischemic stroke || ||	TRUE	MedicineITLab	ebi-bcl42-GCST90100543	18	47917776	0.163435	8.83014e-06	639	Plasma cobalt levels || id:ebi-bcl42-GCST90100543	TRUE	reported	MedicineITLab	2	TRUE			0.0305668	639	8.11905e-07	174686	TRUE	9.68299e-06	0.0286344	18.7778	23.273	20.085
rs11017755	T	C	T	C	-0.307843	-0.0157123	0.270643	0.112655	FALSE	FALSE	FALSE	ebi-eas-GCST90018644	10	131145904	0.0168976	174686	0.352447	Ischemic stroke || id:ebi-eas-GCST90018644	Ischemic stroke	Ischemic stroke || ||	TRUE	MedicineITLab	ebi-bcl42-GCST90100544	10	132944167	0.0633689	1.48143e-06	685	Plasma chromium levels || id:ebi-bcl42-GCST90100544	TRUE	reported	MedicineITLab	2	TRUE			0.0333989	685	4.94963e-06	174686	TRUE	1.94091e-06	0.0374133	26.5464	23.273	23.5997
rs12607014	T	C	T	C	-0.341848	0.00612977	0.221722	0.306224	FALSE	FALSE	FALSE	ebi-eas-GCST90018644	18	75310421	0.0115381	174686	0.595236	Ischemic stroke || id:ebi-eas-GCST90018644	Ischemic stroke	Ischemic stroke || ||	TRUE	MedicineITLab	ebi-bcl42-GCST90100544	18	73022376	0.0636877	1.10469e-07	685	Plasma chromium levels || id:ebi-bcl42-GCST90100544	TRUE	reported	MedicineITLab	2	TRUE			0.0404753	685	1.61572e-06	174686	TRUE	1.26997e-07	0.0403311	28.7038	23.273	28.8108
rs62234189	T	C	T	C	-0.975152	0.00422077	0.0279238	0.0805247	FALSE	FALSE	FALSE	ebi-eas-GCST90018644	3	2803590	0.019677	174686	0.830155	Ischemic stroke || id:ebi-eas-GCST90018644	Ischemic stroke	Ischemic stroke || ||	TRUE	MedicineITLab	ebi-bcl42-GCST90100544	3	2845274	0.178976	7.16744e-08	685	Plasma chromium levels || id:ebi-bcl42-GCST90100544	TRUE	reported	MedicineITLab	2	TRUE			0.041654	685	2.63399e-07	174686	TRUE	7.36916e-08	0.0516237	37.1783	23.273	29.6862
rs7104844	T	C	T	C	0.283625	-0.0174873	0.329341	0.323531	FALSE	FALSE	FALSE	ebi-eas-GCST90018644	11	33538940	0.0114192	174686	0.125674	Ischemic stroke || id:ebi-eas-GCST90018644	Ischemic stroke	Ischemic stroke || ||	TRUE	MedicineITLab	ebi-bcl42-GCST90100544	11	33560486	0.0618507	5.41133e-06	685	Plasma chromium levels || id:ebi-bcl42-GCST90100544	TRUE	reported	MedicineITLab	2	TRUE			0.0298683	685	1.34249e-05	174686	TRUE	8.40051e-06	0.0355358	25.1652	23.273	21.0281
rs79262085	T	C	T	C	-0.452274	-0.00158685	0.0969378	0.125437	FALSE	FALSE	FALSE	ebi-eas-GCST90018644	13	96465504	0.0163888	174686	0.922865	Ischemic stroke || id:ebi-eas-GCST90018644	Ischemic stroke	Ischemic stroke || ||	TRUE	MedicineITLab	ebi-bcl42-GCST90100544	13	97117758	0.0993799	6.35235e-06	685	Plasma chromium levels || id:ebi-bcl42-GCST90100544	TRUE	reported	MedicineITLab	2	TRUE			0.0294314	685	5.36696e-08	174686	TRUE	6.47951e-06	0.0358133	25.369	23.273	20.7112
rs973968	G	A	G	A	0.544511	-0.0486076	0.052092	0.0729094	FALSE	FALSE	FALSE	ebi-eas-GCST90018644	14	62187980	0.0204278	174686	0.0173367	Ischemic stroke || id:ebi-eas-GCST90018644	Ischemic stroke	Ischemic stroke || ||	TRUE	MedicineITLab	ebi-bcl42-GCST90100544	14	62654698	0.121426	8.62044e-06	685	Plasma chromium levels || id:ebi-bcl42-GCST90100544	TRUE	reported	MedicineITLab	2	TRUE			0.0286001	685	3.24116e-05	174686	TRUE	1.69073e-05	0.0292806	20.6019	23.273	20.109
rs148460355	G	A	G	A	0.376135	0.0244995	0.130636	0.0756325	FALSE	FALSE	FALSE	ebi-eas-GCST90018644	6	139742105	0.0202841	174686	0.227116	Ischemic stroke || id:ebi-eas-GCST90018644	Ischemic stroke	Ischemic stroke || ||	TRUE	MedicineITLab	ebi-bcl42-GCST90100545	6	140063242	0.0826788	6.39958e-06	685	Plasma copper levels || id:ebi-bcl42-GCST90100545	TRUE	reported	MedicineITLab	2	TRUE			0.0294113	685	8.3512e-06	174686	TRUE	9.0276e-06	0.0321353	22.6771	23.273	20.6966
rs17720055	C	T	C	T	0.413372	0.03407	0.0949495	0.0630306	FALSE	FALSE	FALSE	ebi-eas-GCST90018644	13	77664436	0.0220757	174686	0.122751	Ischemic stroke || id:ebi-eas-GCST90018644	Ischemic stroke	Ischemic stroke || ||	TRUE	MedicineITLab	ebi-bcl42-GCST90100545	13	78238571	0.0847653	1.35208e-06	685	Plasma copper levels || id:ebi-bcl42-GCST90100545	TRUE	reported	MedicineITLab	2	TRUE			0.0336481	685	1.36351e-05	174686	TRUE	2.14169e-06	0.0293682	20.6654	23.273	23.7819
rs185903133	A	G	A	G	-0.723854	-0.0349353	0.0290211	0.0292771	FALSE	FALSE	FALSE	ebi-eas-GCST90018644	10	12602815	0.0325461	174686	0.283088	Ischemic stroke || id:ebi-eas-GCST90018644	Ischemic stroke	Ischemic stroke || ||	TRUE	MedicineITLab	ebi-bcl42-GCST90100545	10	12644814	0.156375	4.42218e-06	685	Plasma copper levels || id:ebi-bcl42-GCST90100545	TRUE	reported	MedicineITLab	2	TRUE			0.030418	685	6.59589e-06	174686	TRUE	6.01603e-06	0.0295295	20.7823	23.273	21.4273
rs201065543	A	T	A	T	0.285172	-0.00562405	0.222803	0.19538	FALSE	TRUE	FALSE	ebi-eas-GCST90018644	17	55502926	0.0134351	174686	0.675502	Ischemic stroke || id:ebi-eas-GCST90018644	Ischemic stroke	Ischemic stroke || ||	TRUE	MedicineITLab	ebi-bcl42-GCST90100545	17	53580287	0.0617976	4.72896e-06	685	Plasma copper levels || id:ebi-bcl42-GCST90100545	TRUE	reported	MedicineITLab	2	TRUE			0.0302354	685	1.00315e-06	174686	TRUE	5.29952e-06	0.0281641	19.7935	23.273	21.2947
rs2665328	C	A	C	A	-0.325246	0.0144065	0.170251	0.35633	FALSE	FALSE	FALSE	ebi-eas-GCST90018644	16	86286874	0.0115948	174686	0.214056	Ischemic stroke || id:ebi-eas-GCST90018644	Ischemic stroke	Ischemic stroke || ||	TRUE	MedicineITLab	ebi-bcl42-GCST90100545	16	86320480	0.0725674	8.71177e-06	685	Plasma copper levels || id:ebi-bcl42-GCST90100545	TRUE	reported	MedicineITLab	2	TRUE			0.0285714	685	8.83749e-06	174686	TRUE	1.2375e-05	0.0298876	21.0421	23.273	20.0882
rs35830602	G	A	G	A	-0.269426	0.0105725	0.277961	0.22021	FALSE	FALSE	FALSE	ebi-eas-GCST90018644	19	21606729	0.0130319	174686	0.417203	Ischemic stroke || id:ebi-eas-GCST90018644	Ischemic stroke	Ischemic stroke || ||	TRUE	MedicineITLab	ebi-bcl42-GCST90100545	19	21789531	0.0586597	5.22841e-06	685	Plasma copper levels || id:ebi-bcl42-GCST90100545	TRUE	reported	MedicineITLab	2	TRUE			0.0299618	685	3.76783e-06	174686	TRUE	6.57864e-06	0.0291376	20.4982	23.273	21.096
rs73311010	G	A	G	A	0.368695	-0.0116368	0.104039	0.136949	FALSE	FALSE	FALSE	ebi-eas-GCST90018644	5	125234457	0.0161495	174686	0.471175	Ischemic stroke || id:ebi-eas-GCST90018644	Ischemic stroke	Ischemic stroke || ||	TRUE	MedicineITLab	ebi-bcl42-GCST90100545	5	124570150	0.0820656	8.29729e-06	685	Plasma copper levels || id:ebi-bcl42-GCST90100545	TRUE	reported	MedicineITLab	2	TRUE			0.028704	685	2.97233e-06	174686	TRUE	1.01505e-05	0.0253425	17.759	23.273	20.1842
rs74274216	T	C	T	C	-0.31467	-0.0487903	0.170705	0.119442	FALSE	FALSE	FALSE	ebi-eas-GCST90018644	20	50031237	0.016591	174686	0.0032739	Ischemic stroke || id:ebi-eas-GCST90018644	Ischemic stroke	Ischemic stroke || ||	TRUE	MedicineITLab	ebi-bcl42-GCST90100545	20	48647774	0.068972	6.0289e-06	685	Plasma copper levels || id:ebi-bcl42-GCST90100545	TRUE	reported	MedicineITLab	2	TRUE			0.0295738	685	4.95051e-05	174686	TRUE	1.39987e-05	0.0280347	19.7	23.273	20.8145
rs7736204	A	G	A	G	-0.258611	0.00533956	0.313095	0.344029	FALSE	FALSE	FALSE	ebi-eas-GCST90018644	5	52582860	0.0111885	174686	0.633193	Ischemic stroke || id:ebi-eas-GCST90018644	Ischemic stroke	Ischemic stroke || ||	TRUE	MedicineITLab	ebi-bcl42-GCST90100545	5	51878694	0.0559152	4.50386e-06	685	Plasma copper levels || id:ebi-bcl42-GCST90100545	TRUE	reported	MedicineITLab	2	TRUE			0.0303683	685	1.30381e-06	174686	TRUE	5.13566e-06	0.0287671	20.2299	23.273	21.3912
rs78761951	A	G	A	G	-0.396294	0.0164643	0.0827741	0.0936824	FALSE	FALSE	FALSE	ebi-eas-GCST90018644	7	67461034	0.0193598	174686	0.395081	Ischemic stroke || id:ebi-eas-GCST90018644	Ischemic stroke	Ischemic stroke || ||	TRUE	MedicineITLab	ebi-bcl42-GCST90100545	7	66926021	0.0885683	9.01507e-06	685	Plasma copper levels || id:ebi-bcl42-GCST90100545	TRUE	reported	MedicineITLab	2	TRUE			0.0284781	685	4.1403e-06	174686	TRUE	1.14444e-05	0.0238471	16.6855	23.273	20.0207
rs793811	A	T	A	T	0.273032	0.0157349	0.337331	0.384746	FALSE	TRUE	FALSE	ebi-eas-GCST90018644	4	184435519	0.011247	174686	0.161803	Ischemic stroke || id:ebi-eas-GCST90018644	Ischemic stroke	Ischemic stroke || ||	TRUE	MedicineITLab	ebi-bcl42-GCST90100545	4	185356673	0.0570108	2.06781e-06	685	Plasma copper levels || id:ebi-bcl42-GCST90100545	TRUE	reported	MedicineITLab	2	TRUE			0.0324898	685	1.12046e-05	174686	TRUE	3.12052e-06	0.0333281	23.5479	23.273	22.9357
rs116946164	C	T	C	T	-0.387514	-0.0120553	0.102002	0.151743	FALSE	FALSE	FALSE	ebi-eas-GCST90018644	2	127387205	0.0174495	174686	0.48965	Ischemic stroke || id:ebi-eas-GCST90018644	Ischemic stroke	Ischemic stroke || ||	TRUE	MedicineITLab	ebi-bcl42-GCST90100546	2	128144781	0.0846343	5.58552e-06	687	Plasma iron levels || id:ebi-bcl42-GCST90100546	TRUE	reported	MedicineITLab	2	TRUE			0.0296961	687	2.73233e-06	174686	TRUE	6.78613e-06	0.0275099	19.3773	23.273	20.9644
rs2235321	A	G	A	G	0.318321	-0.0136057	0.375253	0.441676	FALSE	FALSE	FALSE	ebi-eas-GCST90018644	22	37066886	0.0107361	174686	0.205053	Ischemic stroke || id:ebi-eas-GCST90018644	Ischemic stroke	Ischemic stroke || ||	TRUE	MedicineITLab	ebi-bcl42-GCST90100546	22	37462926	0.0530338	3.19938e-09	687	Plasma iron levels || id:ebi-bcl42-GCST90100546	TRUE	reported	MedicineITLab	2	TRUE			0.0499659	687	9.19374e-06	174686	TRUE	4.74936e-09	0.0475104	34.168	23.273	36.0268
rs35243817	G	A	G	A	0.286505	0.00828704	0.253184	0.223393	FALSE	FALSE	FALSE	ebi-eas-GCST90018644	17	49282496	0.01284	174686	0.518663	Ischemic stroke || id:ebi-eas-GCST90018644	Ischemic stroke	Ischemic stroke || ||	TRUE	MedicineITLab	ebi-bcl42-GCST90100546	17	47359858	0.0620541	4.67342e-06	687	Plasma iron levels || id:ebi-bcl42-GCST90100546	TRUE	reported	MedicineITLab	2	TRUE			0.0301803	687	2.3846e-06	174686	TRUE	5.60464e-06	0.0310416	21.9447	23.273	21.3169
rs59051662	C	T	C	T	0.371893	-0.00984023	0.189169	0.333904	FALSE	FALSE	FALSE	ebi-eas-GCST90018644	15	61532838	0.0114542	174686	0.390289	Ischemic stroke || id:ebi-eas-GCST90018644	Ischemic stroke	Ischemic stroke || ||	TRUE	MedicineITLab	ebi-bcl42-GCST90100546	15	61825037	0.0742901	7.127e-07	687	Plasma iron levels || id:ebi-bcl42-GCST90100546	TRUE	reported	MedicineITLab	2	TRUE			0.0352922	687	4.22499e-06	174686	TRUE	9.15732e-07	0.0424274	30.3505	23.273	25.0596
rs62330869	C	A	C	A	0.415059	0.00439353	0.113035	0.113011	FALSE	FALSE	FALSE	ebi-eas-GCST90018644	5	2578507	0.0169105	174686	0.79501	Ischemic stroke || id:ebi-eas-GCST90018644	Ischemic stroke	Ischemic stroke || ||	TRUE	MedicineITLab	ebi-bcl42-GCST90100546	5	2578621	0.0910863	6.18143e-06	687	Plasma iron levels || id:ebi-bcl42-GCST90100546	TRUE	reported	MedicineITLab	2	TRUE			0.0294208	687	3.86421e-07	174686	TRUE	6.6163e-06	0.0345437	24.5091	23.273	20.7641
rs9934030	G	A	G	A	-0.288252	0.0332619	0.243376	0.254233	FALSE	FALSE	FALSE	ebi-eas-GCST90018644	16	81806207	0.0125226	174686	0.00790359	Ischemic stroke || id:ebi-eas-GCST90018644	Ischemic stroke	Ischemic stroke || ||	TRUE	MedicineITLab	ebi-bcl42-GCST90100546	16	81839812	0.0623583	4.55511e-06	687	Plasma iron levels || id:ebi-bcl42-GCST90100546	TRUE	reported	MedicineITLab	2	TRUE			0.03025	687	4.03867e-05	174686	TRUE	9.84279e-06	0.0306008	21.6232	23.273	21.3676
rs134193	G	T	G	T	0.297845	0.00634821	0.428273	0.633165	FALSE	FALSE	FALSE	ebi-eas-GCST90018644	22	28257328	0.0110382	174686	0.565216	Ischemic stroke || id:ebi-eas-GCST90018644	Ischemic stroke	Ischemic stroke || ||	TRUE	MedicineITLab	ebi-bcl42-GCST90100547	22	28653316	0.0632585	3.03936e-06	688	Plasma magnesium levels || id:ebi-bcl42-GCST90100547	TRUE	reported	MedicineITLab	2	TRUE			0.0313044	688	1.89343e-06	174686	TRUE	3.57155e-06	0.043443	31.1554	23.273	22.1688
rs142865554	A	G	A	G	-0.545513	0.00931952	0.0555459	0.0531065	FALSE	FALSE	FALSE	ebi-eas-GCST90018644	5	53001059	0.0240761	174686	0.698693	Ischemic stroke || id:ebi-eas-GCST90018644	Ischemic stroke	Ischemic stroke || ||	TRUE	MedicineITLab	ebi-bcl42-GCST90100547	5	52296889	0.119798	6.271e-06	688	Plasma magnesium levels || id:ebi-bcl42-GCST90100547	TRUE	reported	MedicineITLab	2	TRUE			0.0293396	688	8.57752e-07	174686	TRUE	6.96922e-06	0.0312229	22.1092	23.273	20.7353
rs114415743	C	T	C	T	-0.670492	0.0528577	0.0459616	0.0496187	FALSE	FALSE	FALSE	ebi-eas-GCST90018644	4	143856070	0.0272512	174686	0.0524224	Ischemic stroke || id:ebi-eas-GCST90018644	Ischemic stroke	Ischemic stroke || ||	TRUE	MedicineITLab	ebi-bcl42-GCST90100548	4	144777223	0.150088	9.32043e-06	681	Plasma manganese levels || id:ebi-bcl42-GCST90100548	TRUE	reported	MedicineITLab	2	TRUE			0.0285525	681	2.15369e-05	174686	TRUE	1.60872e-05	0.0394256	27.8687	23.273	19.957
rs1289661	C	T	C	T	-0.348354	-0.0321207	0.14568	0.168312	FALSE	FALSE	FALSE	ebi-eas-GCST90018644	1	117111800	0.0142366	174686	0.0240581	Ischemic stroke || id:ebi-eas-GCST90018644	Ischemic stroke	Ischemic stroke || ||	TRUE	MedicineITLab	ebi-bcl42-GCST90100548	1	117654422	0.0762423	5.84968e-06	681	Plasma manganese levels || id:ebi-bcl42-GCST90100548	TRUE	reported	MedicineITLab	2	TRUE			0.0298283	681	2.914e-05	174686	TRUE	1.11532e-05	0.0302059	21.1486	23.273	20.8761
rs12921341	T	G	T	G	0.275513	-0.00117391	0.399832	0.404338	FALSE	FALSE	FALSE	ebi-eas-GCST90018644	16	80006686	0.0109355	174686	0.914512	Ischemic stroke || id:ebi-eas-GCST90018644	Ischemic stroke	Ischemic stroke || ||	TRUE	MedicineITLab	ebi-bcl42-GCST90100548	16	80040583	0.0601895	5.62728e-06	681	Plasma manganese levels || id:ebi-bcl42-GCST90100548	TRUE	reported	MedicineITLab	2	TRUE			0.0299346	681	6.59692e-08	174686	TRUE	5.75027e-06	0.0364305	25.6715	23.273	20.9528
rs61945916	A	C	A	C	-0.572818	0.026201	0.0648313	0.0364507	FALSE	FALSE	FALSE	ebi-eas-GCST90018644	13	34158361	0.0290263	174686	0.366704	Ischemic stroke || id:ebi-eas-GCST90018644	Ischemic stroke	Ischemic stroke || ||	TRUE	MedicineITLab	ebi-bcl42-GCST90100548	13	34732498	0.118624	1.70888e-06	681	Plasma manganese levels || id:ebi-bcl42-GCST90100548	TRUE	reported	MedicineITLab	2	TRUE			0.0332013	681	4.66443e-06	174686	TRUE	2.21568e-06	0.0397867	28.1346	23.273	23.3178
rs75249873	T	A	T	A	0.432514	-0.00598757	0.113167	0.172532	FALSE	TRUE	FALSE	ebi-eas-GCST90018644	11	129437436	0.0141148	174686	0.671416	Ischemic stroke || id:ebi-eas-GCST90018644	Ischemic stroke	Ischemic stroke || ||	TRUE	MedicineITLab	ebi-bcl42-GCST90100548	11	129307331	0.0936038	4.60165e-06	681	Plasma manganese levels || id:ebi-bcl42-GCST90100548	TRUE	reported	MedicineITLab	2	TRUE			0.0304858	681	1.03015e-06	174686	TRUE	5.16043e-06	0.0375484	26.4901	23.273	21.3508
rs76190416	T	C	T	C	-1.18408	0.0395149	0.0141017	0.069007	FALSE	FALSE	FALSE	ebi-eas-GCST90018644	15	69858494	0.0211282	174686	0.0614503	Ischemic stroke || id:ebi-eas-GCST90018644	Ischemic stroke	Ischemic stroke || ||	TRUE	MedicineITLab	ebi-bcl42-GCST90100548	15	70150833	0.258751	5.66092e-06	681	Plasma manganese levels || id:ebi-bcl42-GCST90100548	TRUE	reported	MedicineITLab	2	TRUE			0.0299183	681	2.00232e-05	174686	TRUE	9.66714e-06	0.0389848	27.5445	23.273	20.941
rs891795	C	G	C	G	-0.344871	0.0219617	0.184188	0.159506	FALSE	TRUE	FALSE	ebi-eas-GCST90018644	15	27002384	0.0146436	174686	0.133681	Ischemic stroke || id:ebi-eas-GCST90018644	Ischemic stroke	Ischemic stroke || ||	TRUE	MedicineITLab	ebi-bcl42-GCST90100548	15	27247531	0.0752442	5.47451e-06	681	Plasma manganese levels || id:ebi-bcl42-GCST90100548	TRUE	reported	MedicineITLab	2	TRUE			0.0300099	681	1.28758e-05	174686	TRUE	8.40433e-06	0.0357433	25.1693	23.273	21.0072
rs60911526	T	G	T	G	-0.531313	0.00899557	0.0577442	0.0871524	FALSE	FALSE	FALSE	ebi-eas-GCST90018644	4	88152820	0.0189864	174686	0.635649	Ischemic stroke || id:ebi-eas-GCST90018644	Ischemic stroke	Ischemic stroke || ||	TRUE	MedicineITLab	ebi-bcl42-GCST90100549	4	89073972	0.116186	5.74367e-06	682	Plasma molybdenum levels || id:ebi-bcl42-GCST90100549	TRUE	reported	MedicineITLab	2	TRUE			0.0298353	682	1.28505e-06	174686	TRUE	6.5382e-06	0.0307191	21.551	23.273	20.9119
rs75597017	G	A	G	A	-0.570877	-0.00772624	0.0664641	0.0800463	FALSE	FALSE	FALSE	ebi-eas-GCST90018644	4	57492145	0.0206637	174686	0.708476	Ischemic stroke || id:ebi-eas-GCST90018644	Ischemic stroke	Ischemic stroke || ||	TRUE	MedicineITLab	ebi-bcl42-GCST90100549	4	58358311	0.123978	4.95691e-06	682	Plasma molybdenum levels || id:ebi-bcl42-GCST90100549	TRUE	reported	MedicineITLab	2	TRUE			0.0302379	682	8.00325e-07	174686	TRUE	5.47902e-06	0.0404421	28.6597	23.273	21.2029
rs8021455	C	T	C	T	-0.396257	0.0344845	0.128255	0.0740971	FALSE	FALSE	FALSE	ebi-eas-GCST90018644	14	32904863	0.0204569	174686	0.0918514	Ischemic stroke || id:ebi-eas-GCST90018644	Ischemic stroke	Ischemic stroke || ||	TRUE	MedicineITLab	ebi-bcl42-GCST90100549	14	33374069	0.0813973	1.41062e-06	682	Plasma molybdenum levels || id:ebi-bcl42-GCST90100549	TRUE	reported	MedicineITLab	2	TRUE			0.033678	682	1.6267e-05	174686	TRUE	2.32947e-06	0.0351114	24.7445	23.273	23.6992
rs116868394	T	C	T	C	0.677393	0.00683858	0.0449458	0.0126891	FALSE	FALSE	FALSE	ebi-eas-GCST90018644	3	64379857	0.0504015	174686	0.892073	Ischemic stroke || id:ebi-eas-GCST90018644	Ischemic stroke	Ischemic stroke || ||	TRUE	MedicineITLab	ebi-bcl42-GCST90100550	3	64365533	0.149296	6.76602e-06	685	Plasma nickel levels || id:ebi-bcl42-GCST90100550	TRUE	reported	MedicineITLab	2	TRUE			0.0292595	685	1.05388e-07	174686	TRUE	6.98288e-06	0.0393939	28.0094	23.273	20.5866
rs12975867	C	T	C	T	-0.495327	-0.00416927	0.0662665	0.0668522	FALSE	FALSE	FALSE	ebi-eas-GCST90018644	19	35499264	0.0216049	174686	0.846977	Ischemic stroke || id:ebi-eas-GCST90018644	Ischemic stroke	Ischemic stroke || ||	TRUE	MedicineITLab	ebi-bcl42-GCST90100550	19	35990166	0.105701	3.38024e-06	685	Plasma nickel levels || id:ebi-bcl42-GCST90100550	TRUE	reported	MedicineITLab	2	TRUE			0.0311503	685	2.13187e-07	174686	TRUE	3.53767e-06	0.030362	21.3866	23.273	21.9597
rs13050770	T	C	T	C	-0.398686	-0.0281474	0.118336	0.228253	FALSE	FALSE	FALSE	ebi-eas-GCST90018644	21	44915486	0.0130632	174686	0.0311849	Ischemic stroke || id:ebi-eas-GCST90018644	Ischemic stroke	Ischemic stroke || ||	TRUE	MedicineITLab	ebi-bcl42-GCST90100550	21	46335401	0.0892912	9.40949e-06	685	Plasma nickel levels || id:ebi-bcl42-GCST90100550	TRUE	reported	MedicineITLab	2	TRUE			0.0283615	685	2.65773e-05	174686	TRUE	1.72891e-05	0.0331674	23.4305	23.273	19.9363
rs144999307	A	G	A	G	0.575208	0.00976116	0.0643269	0.0530935	FALSE	FALSE	FALSE	ebi-eas-GCST90018644	3	23061722	0.0246796	174686	0.692462	Ischemic stroke || id:ebi-eas-GCST90018644	Ischemic stroke	Ischemic stroke || ||	TRUE	MedicineITLab	ebi-bcl42-GCST90100550	3	23103213	0.117684	1.2807e-06	685	Plasma nickel levels || id:ebi-bcl42-GCST90100550	TRUE	reported	MedicineITLab	2	TRUE			0.0337958	685	8.95518e-07	174686	TRUE	1.42124e-06	0.0398287	28.3314	23.273	23.8899
rs183518940	A	G	A	G	0.73528	-0.0402295	0.0480554	0.00474758	FALSE	FALSE	FALSE	ebi-eas-GCST90018644	10	42577058	0.0916636	174686	0.660747	Ischemic stroke || id:ebi-eas-GCST90018644	Ischemic stroke	Ischemic stroke || ||	TRUE	MedicineITLab	ebi-bcl42-GCST90100550	10	43072506	0.143683	4.06264e-07	685	Plasma nickel levels || id:ebi-bcl42-GCST90100550	TRUE	reported	MedicineITLab	2	TRUE			0.0369261	685	1.10266e-06	174686	TRUE	4.55322e-07	0.049464	35.542	23.273	26.1875
rs35786473	T	C	T	C	-0.286711	-0.00831719	0.464188	0.364984	FALSE	FALSE	FALSE	ebi-eas-GCST90018644	5	151603624	0.0114011	174686	0.465692	Ischemic stroke || id:ebi-eas-GCST90018644	Ischemic stroke	Ischemic stroke || ||	TRUE	MedicineITLab	ebi-bcl42-GCST90100550	5	150983185	0.0610373	3.20602e-06	685	Plasma nickel levels || id:ebi-bcl42-GCST90100550	TRUE	reported	MedicineITLab	2	TRUE			0.0312946	685	3.04651e-06	174686	TRUE	3.94281e-06	0.0408907	29.1191	23.273	22.0647
rs715059	A	G	A	G	-0.290607	0.00438243	0.30711	0.370276	FALSE	FALSE	FALSE	ebi-eas-GCST90018644	11	44763736	0.0112254	174686	0.69624	Ischemic stroke || id:ebi-eas-GCST90018644	Ischemic stroke	Ischemic stroke || ||	TRUE	MedicineITLab	ebi-bcl42-GCST90100550	11	44785286	0.0652252	9.82621e-06	685	Plasma nickel levels || id:ebi-bcl42-GCST90100550	TRUE	reported	MedicineITLab	2	TRUE			0.0282435	685	8.72508e-07	174686	TRUE	1.09294e-05	0.0359418	25.4635	23.273	19.851
rs7201673	T	C	T	C	0.299336	0.00960112	0.222808	0.302653	FALSE	FALSE	FALSE	ebi-eas-GCST90018644	16	64381579	0.0116432	174686	0.409594	Ischemic stroke || id:ebi-eas-GCST90018644	Ischemic stroke	Ischemic stroke || ||	TRUE	MedicineITLab	ebi-bcl42-GCST90100550	16	64415482	0.0649095	4.79593e-06	685	Plasma nickel levels || id:ebi-bcl42-GCST90100550	TRUE	reported	MedicineITLab	2	TRUE			0.030197	685	3.89261e-06	174686	TRUE	6.06016e-06	0.0310318	21.8735	23.273	21.2668
rs78382809	C	G	C	G	0.522661	0.0346925	0.0903984	0.0937583	FALSE	TRUE	FALSE	ebi-eas-GCST90018644	15	48302151	0.0182683	174686	0.0575566	Ischemic stroke || id:ebi-eas-GCST90018644	Ischemic stroke	Ischemic stroke || ||	TRUE	MedicineITLab	ebi-bcl42-GCST90100550	15	48594348	0.0981254	1.37331e-07	685	Plasma nickel levels || id:ebi-bcl42-GCST90100550	TRUE	reported	MedicineITLab	2	TRUE			0.0398824	685	2.0645e-05	174686	TRUE	2.5005e-07	0.0449244	32.1266	23.273	28.3712
rs78869662	T	C	T	C	-0.418972	-0.00563472	0.113121	0.135199	FALSE	FALSE	FALSE	ebi-eas-GCST90018644	20	15721835	0.0159957	174686	0.72464	Ischemic stroke || id:ebi-eas-GCST90018644	Ischemic stroke	Ischemic stroke || ||	TRUE	MedicineITLab	ebi-bcl42-GCST90100550	20	15702480	0.0927733	7.45616e-06	685	Plasma nickel levels || id:ebi-bcl42-GCST90100550	TRUE	reported	MedicineITLab	2	TRUE			0.0289951	685	7.10372e-07	174686	TRUE	8.19959e-06	0.0352215	24.9345	23.273	20.395
rs113481463	C	A	C	A	0.439168	-0.0189202	0.0682862	0.0348621	FALSE	FALSE	FALSE	ebi-eas-GCST90018644	1	164017158	0.0315464	174686	0.548667	Ischemic stroke || id:ebi-eas-GCST90018644	Ischemic stroke	Ischemic stroke || ||	TRUE	MedicineITLab	ebi-bcl42-GCST90100551	1	163986395	0.0986145	9.9399e-06	676	Plasma lead levels || id:ebi-bcl42-GCST90100551	TRUE	reported	MedicineITLab	2	TRUE			0.0285841	676	2.0592e-06	174686	TRUE	1.17123e-05	0.0245418	16.9574	23.273	19.8326
rs183707495	T	G	T	G	0.861913	0.034069	0.0216575	0.00703951	FALSE	FALSE	FALSE	ebi-eas-GCST90018644	20	49477854	0.0714609	174686	0.633541	Ischemic stroke || id:ebi-eas-GCST90018644	Ischemic stroke	Ischemic stroke || ||	TRUE	MedicineITLab	ebi-bcl42-GCST90100551	20	48094391	0.190268	7.01151e-06	676	Plasma lead levels || id:ebi-bcl42-GCST90100551	TRUE	reported	MedicineITLab	2	TRUE			0.0295468	676	1.30115e-06	174686	TRUE	7.97754e-06	0.0314815	21.9083	23.273	20.5209
rs2744386	T	C	T	C	0.532166	-0.00440343	0.0702642	0.105222	FALSE	FALSE	FALSE	ebi-eas-GCST90018644	6	7590574	0.017269	174686	0.798731	Ischemic stroke || id:ebi-eas-GCST90018644	Ischemic stroke	Ischemic stroke || ||	TRUE	MedicineITLab	ebi-bcl42-GCST90100551	6	7590807	0.112357	2.66982e-06	676	Plasma lead levels || id:ebi-bcl42-GCST90100551	TRUE	reported	MedicineITLab	2	TRUE			0.0322118	676	3.72214e-07	174686	TRUE	2.83864e-06	0.0370014	25.8972	23.273	22.4333
rs4237391	T	G	T	G	0.275951	-0.00583846	0.368814	0.483432	FALSE	FALSE	FALSE	ebi-eas-GCST90018644	10	29098057	0.010718	174686	0.585935	Ischemic stroke || id:ebi-eas-GCST90018644	Ischemic stroke	Ischemic stroke || ||	TRUE	MedicineITLab	ebi-bcl42-GCST90100551	10	29386986	0.0561291	1.11618e-06	676	Plasma lead levels || id:ebi-bcl42-GCST90100551	TRUE	reported	MedicineITLab	2	TRUE			0.0346199	676	1.69871e-06	174686	TRUE	1.29391e-06	0.0354535	24.774	23.273	24.1706
rs62019033	C	T	C	T	0.271681	-0.010991	0.256823	0.154348	FALSE	FALSE	FALSE	ebi-eas-GCST90018644	15	87673641	0.0149136	174686	0.461133	Ischemic stroke || id:ebi-eas-GCST90018644	Ischemic stroke	Ischemic stroke || ||	TRUE	MedicineITLab	ebi-bcl42-GCST90100551	15	88216872	0.0605861	8.64252e-06	676	Plasma lead levels || id:ebi-bcl42-GCST90100551	TRUE	reported	MedicineITLab	2	TRUE			0.0289698	676	3.10928e-06	174686	TRUE	1.05941e-05	0.0281757	19.541	23.273	20.1082
rs7113170	C	G	C	G	0.468074	0.0367867	0.0694112	0.0316184	FALSE	TRUE	FALSE	ebi-eas-GCST90018644	11	46238394	0.0300982	174686	0.221623	Ischemic stroke || id:ebi-eas-GCST90018644	Ischemic stroke	Ischemic stroke || ||	TRUE	MedicineITLab	ebi-bcl42-GCST90100551	11	46259945	0.104284	8.47722e-06	676	Plasma lead levels || id:ebi-bcl42-GCST90100551	TRUE	reported	MedicineITLab	2	TRUE			0.029023	676	8.55156e-06	174686	TRUE	1.19343e-05	0.0283039	19.6325	23.273	20.1462
rs76110723	G	A	G	A	-0.321121	0.00310785	0.16273	0.149523	FALSE	FALSE	FALSE	ebi-eas-GCST90018644	9	30351864	0.014901	174686	0.834786	Ischemic stroke || id:ebi-eas-GCST90018644	Ischemic stroke	Ischemic stroke || ||	TRUE	MedicineITLab	ebi-bcl42-GCST90100551	9	30351862	0.0712064	7.69363e-06	676	Plasma lead levels || id:ebi-bcl42-GCST90100551	TRUE	reported	MedicineITLab	2	TRUE			0.0292906	676	2.49021e-07	174686	TRUE	8.10165e-06	0.0280996	19.4867	23.273	20.3376
rs118182737	A	G	A	G	0.58941	0.00114262	0.0581296	0.0417875	FALSE	FALSE	FALSE	ebi-eas-GCST90018644	5	156402856	0.0296584	174686	0.969268	Ischemic stroke || id:ebi-eas-GCST90018644	Ischemic stroke	Ischemic stroke || ||	TRUE	MedicineITLab	ebi-bcl42-GCST90100552	5	155829866	0.118008	7.53799e-07	688	Plasma rubidium levels || id:ebi-bcl42-GCST90100552	TRUE	reported	MedicineITLab	2	TRUE			0.0350893	688	8.49683e-09	174686	TRUE	7.45393e-07	0.0380411	27.1282	23.273	24.9466
rs145226582	T	C	T	C	-0.728322	0.0915398	0.0432586	0.0146634	FALSE	FALSE	FALSE	ebi-eas-GCST90018644	16	83278888	0.0477141	174686	0.055047	Ischemic stroke || id:ebi-eas-GCST90018644	Ischemic stroke	Ischemic stroke || ||	TRUE	MedicineITLab	ebi-bcl42-GCST90100552	16	83312493	0.132211	5.16598e-08	688	Plasma rubidium levels || id:ebi-bcl42-GCST90100552	TRUE	reported	MedicineITLab	2	TRUE			0.0423632	688	2.107e-05	174686	TRUE	9.58699e-08	0.043908	31.5042	23.273	30.3467
rs146822775	G	A	G	A	0.484886	0.0346771	0.0665788	0.0235567	FALSE	FALSE	FALSE	ebi-eas-GCST90018644	7	48687898	0.0367654	174686	0.345579	Ischemic stroke || id:ebi-eas-GCST90018644	Ischemic stroke	Ischemic stroke || ||	TRUE	MedicineITLab	ebi-bcl42-GCST90100552	7	48727494	0.101022	1.96237e-06	688	Plasma rubidium levels || id:ebi-bcl42-GCST90100552	TRUE	reported	MedicineITLab	2	TRUE			0.0324921	688	5.09275e-06	174686	TRUE	2.5815e-06	0.0292229	20.6504	23.273	23.0381
rs3092281	A	G	A	G	-0.249355	-0.00491547	0.485992	0.465912	FALSE	FALSE	FALSE	ebi-eas-GCST90018644	20	48864433	0.0109193	174686	0.652592	Ischemic stroke || id:ebi-eas-GCST90018644	Ischemic stroke	Ischemic stroke || ||	TRUE	MedicineITLab	ebi-bcl42-GCST90100552	20	47480970	0.0556925	8.89078e-06	688	Plasma rubidium levels || id:ebi-bcl42-GCST90100552	TRUE	reported	MedicineITLab	2	TRUE			0.0283929	688	1.16008e-06	174686	TRUE	1.00665e-05	0.0310646	21.9935	23.273	20.0467
rs61833192	C	T	C	T	0.270092	0.00279012	0.242264	0.190392	FALSE	FALSE	FALSE	ebi-eas-GCST90018644	10	13653069	0.0138589	174686	0.840445	Ischemic stroke || id:ebi-eas-GCST90018644	Ischemic stroke	Ischemic stroke || ||	TRUE	MedicineITLab	ebi-bcl42-GCST90100552	10	13695069	0.0603681	9.02385e-06	688	Plasma rubidium levels || id:ebi-bcl42-GCST90100552	TRUE	reported	MedicineITLab	2	TRUE			0.0283526	688	2.32027e-07	174686	TRUE	9.50758e-06	0.0267831	18.8788	23.273	20.0174
rs10740328	A	T	A	T	-0.308498	-0.00922943	0.251055	0.347708	FALSE	TRUE	FALSE	ebi-eas-GCST90018644	10	51726962	0.0111637	174686	0.408385	Ischemic stroke || id:ebi-eas-GCST90018644	Ischemic stroke	Ischemic stroke || ||	TRUE	MedicineITLab	ebi-bcl42-GCST90100553	10	53486722	0.0675403	5.87782e-06	688	Plasma selenium levels || id:ebi-bcl42-GCST90100553	TRUE	reported	MedicineITLab	2	TRUE			0.029515	688	3.91276e-06	174686	TRUE	7.43252e-06	0.0357893	25.4628	23.273	20.8631
rs11203848	A	C	A	C	0.263143	0.00720861	0.343634	0.265731	FALSE	FALSE	FALSE	ebi-eas-GCST90018644	8	17373635	0.0124481	174686	0.562527	Ischemic stroke || id:ebi-eas-GCST90018644	Ischemic stroke	Ischemic stroke || ||	TRUE	MedicineITLab	ebi-bcl42-GCST90100553	8	17231144	0.0572188	5.08437e-06	688	Plasma selenium levels || id:ebi-bcl42-GCST90100553	TRUE	reported	MedicineITLab	2	TRUE			0.0299085	688	1.91973e-06	174686	TRUE	5.97946e-06	0.031236	22.1188	23.273	21.1498
rs11917161	A	G	A	G	0.332629	0.0187505	0.281593	0.372849	FALSE	FALSE	FALSE	ebi-eas-GCST90018644	3	153288737	0.0111289	174686	0.0920171	Ischemic stroke || id:ebi-eas-GCST90018644	Ischemic stroke	Ischemic stroke || ||	TRUE	MedicineITLab	ebi-bcl42-GCST90100553	3	153006526	0.0688092	1.6623e-06	688	Plasma selenium levels || id:ebi-bcl42-GCST90100553	TRUE	reported	MedicineITLab	2	TRUE			0.0329424	688	1.62504e-05	174686	TRUE	2.74746e-06	0.0447654	32.1482	23.273	23.3683
rs12368801	A	C	A	C	0.327618	-0.00929406	0.274668	0.166178	FALSE	FALSE	FALSE	ebi-eas-GCST90018644	12	125034953	0.0146783	174686	0.526613	Ischemic stroke || id:ebi-eas-GCST90018644	Ischemic stroke	Ischemic stroke || ||	TRUE	MedicineITLab	ebi-bcl42-GCST90100553	12	125519499	0.0652828	6.69258e-07	688	Plasma selenium levels || id:ebi-bcl42-GCST90100553	TRUE	reported	MedicineITLab	2	TRUE			0.0354124	688	2.29513e-06	174686	TRUE	8.00367e-07	0.0427672	30.649	23.273	25.1848
rs145794915	T	C	T	C	0.55756	-0.0798675	0.0513393	0.0134056	FALSE	FALSE	FALSE	ebi-eas-GCST90018644	21	28341170	0.0510688	174686	0.117836	Ischemic stroke || id:ebi-eas-GCST90018644	Ischemic stroke	Ischemic stroke || ||	TRUE	MedicineITLab	ebi-bcl42-GCST90100553	21	29713490	0.120222	4.24067e-06	688	Plasma selenium levels || id:ebi-bcl42-GCST90100553	TRUE	reported	MedicineITLab	2	TRUE			0.0304007	688	1.40013e-05	174686	TRUE	6.67697e-06	0.0302813	21.4216	23.273	21.5088
rs16879107	C	A	C	A	-0.521331	0.0353531	0.0581633	0.0655506	FALSE	FALSE	FALSE	ebi-eas-GCST90018644	8	32280332	0.0214061	174686	0.0986286	Ischemic stroke || id:ebi-eas-GCST90018644	Ischemic stroke	Ischemic stroke || ||	TRUE	MedicineITLab	ebi-bcl42-GCST90100553	8	32137848	0.115433	7.44244e-06	688	Plasma selenium levels || id:ebi-bcl42-GCST90100553	TRUE	reported	MedicineITLab	2	TRUE			0.0288748	688	1.56141e-05	174686	TRUE	1.19254e-05	0.0297771	21.054	23.273	20.397
rs17222130	A	G	A	G	0.496195	-0.00219809	0.0816225	0.22618	FALSE	FALSE	FALSE	ebi-eas-GCST90018644	2	128735703	0.0131547	174686	0.867295	Ischemic stroke || id:ebi-eas-GCST90018644	Ischemic stroke	Ischemic stroke || ||	TRUE	MedicineITLab	ebi-bcl42-GCST90100553	2	129493277	0.102636	1.65872e-06	688	Plasma selenium levels || id:ebi-bcl42-GCST90100553	TRUE	reported	MedicineITLab	2	TRUE			0.0329481	688	1.59837e-07	174686	TRUE	1.71728e-06	0.0369119	26.292	23.273	23.3725
rs6922002	A	G	A	G	-0.458889	3.39867e-05	0.0921075	0.126331	FALSE	FALSE	FALSE	ebi-eas-GCST90018644	6	6626030	0.0161146	174686	0.998317	Ischemic stroke || id:ebi-eas-GCST90018644	Ischemic stroke	Ischemic stroke || ||	TRUE	MedicineITLab	ebi-bcl42-GCST90100553	6	6626263	0.0916716	7.12998e-07	688	Plasma selenium levels || id:ebi-bcl42-GCST90100553	TRUE	reported	MedicineITLab	2	TRUE			0.0352404	688	2.54638e-11	174686	TRUE	6.96534e-07	0.0352188	25.0421	23.273	25.058
rs773828	A	C	A	C	0.263649	0.0185924	0.388105	0.3615	FALSE	FALSE	FALSE	ebi-eas-GCST90018644	2	33878479	0.011049	174686	0.0924297	Ischemic stroke || id:ebi-eas-GCST90018644	Ischemic stroke	Ischemic stroke || ||	TRUE	MedicineITLab	ebi-bcl42-GCST90100553	2	34103546	0.0557441	2.74721e-06	688	Plasma selenium levels || id:ebi-bcl42-GCST90100553	TRUE	reported	MedicineITLab	2	TRUE			0.0315787	688	1.62092e-05	174686	TRUE	4.50718e-06	0.0330148	23.4214	23.273	22.3694
rs9506916	G	A	G	A	0.68594	-0.0195358	0.0444134	0.0644613	FALSE	FALSE	FALSE	ebi-eas-GCST90018644	13	22753778	0.0220069	174686	0.374694	Ischemic stroke || id:ebi-eas-GCST90018644	Ischemic stroke	Ischemic stroke || ||	TRUE	MedicineITLab	ebi-bcl42-GCST90100553	13	23327917	0.143852	2.28275e-06	688	Plasma selenium levels || id:ebi-bcl42-GCST90100553	TRUE	reported	MedicineITLab	2	TRUE			0.0320815	688	4.51119e-06	174686	TRUE	2.95081e-06	0.039938	28.5372	23.273	22.7374
rs1316785	C	T	C	T	0.402036	0.00984512	0.108919	0.0757948	FALSE	FALSE	FALSE	ebi-eas-GCST90018644	4	148680199	0.0201448	174686	0.625041	Ischemic stroke || id:ebi-eas-GCST90018644	Ischemic stroke	Ischemic stroke || ||	TRUE	MedicineITLab	ebi-bcl42-GCST90100554	4	149601351	0.0898179	8.98675e-06	667	Plasma tin levels || id:ebi-bcl42-GCST90100554	TRUE	reported	MedicineITLab	2	TRUE			0.0292476	667	1.3673e-06	174686	TRUE	1.02379e-05	0.0313748	21.54	23.273	20.0357
rs144086039	G	A	G	A	1.01276	0.00266652	0.0187361	0.00366622	FALSE	FALSE	FALSE	ebi-eas-GCST90018644	14	43427301	0.0898166	174686	0.976316	Ischemic stroke || id:ebi-eas-GCST90018644	Ischemic stroke	Ischemic stroke || ||	TRUE	MedicineITLab	ebi-bcl42-GCST90100554	14	43896504	0.217874	4.05903e-06	667	Plasma tin levels || id:ebi-bcl42-GCST90100554	TRUE	reported	MedicineITLab	2	TRUE			0.0314698	667	5.04571e-09	174686	TRUE	4.03633e-06	0.0377145	26.0631	23.273	21.6074
rs72975185	C	A	C	A	-0.476811	0.00440366	0.0824271	0.0636903	FALSE	FALSE	FALSE	ebi-eas-GCST90018644	3	138915124	0.0221177	174686	0.842183	Ischemic stroke || id:ebi-eas-GCST90018644	Ischemic stroke	Ischemic stroke || ||	TRUE	MedicineITLab	ebi-bcl42-GCST90100554	3	138633966	0.10631	8.62818e-06	667	Plasma tin levels || id:ebi-bcl42-GCST90100554	TRUE	reported	MedicineITLab	2	TRUE			0.0293616	667	2.26932e-07	174686	TRUE	9.04912e-06	0.0343901	23.6839	23.273	20.1161
rs10014591	C	A	C	A	-0.312137	-0.0163511	0.267205	0.225537	FALSE	FALSE	FALSE	ebi-eas-GCST90018644	4	6528221	0.0134328	174686	0.22351	Ischemic stroke || id:ebi-eas-GCST90018644	Ischemic stroke	Ischemic stroke || ||	TRUE	MedicineITLab	ebi-bcl42-GCST90100555	4	6529948	0.0674381	4.4295e-06	687	Plasma strontium levels || id:ebi-bcl42-GCST90100555	TRUE	reported	MedicineITLab	2	TRUE			0.030326	687	8.48205e-06	174686	TRUE	6.29179e-06	0.0381547	27.1727	23.273	21.423
rs112043376	A	C	A	C	0.779105	-0.0866214	0.0309689	0.0226336	FALSE	FALSE	FALSE	ebi-eas-GCST90018644	11	75723398	0.0376326	174686	0.0213485	Ischemic stroke || id:ebi-eas-GCST90018644	Ischemic stroke	Ischemic stroke || ||	TRUE	MedicineITLab	ebi-bcl42-GCST90100555	11	75434443	0.166929	3.69233e-06	687	Plasma strontium levels || id:ebi-bcl42-GCST90100555	TRUE	reported	MedicineITLab	2	TRUE			0.0308207	687	3.03288e-05	174686	TRUE	7.23363e-06	0.0364322	25.8996	23.273	21.7835
rs1500771	A	T	A	T	0.297863	-0.00888479	0.384842	0.307718	FALSE	TRUE	FALSE	ebi-eas-GCST90018644	10	56029254	0.0115237	174686	0.440705	Ischemic stroke || id:ebi-eas-GCST90018644	Ischemic stroke	Ischemic stroke || ||	TRUE	MedicineITLab	ebi-bcl42-GCST90100555	10	57789015	0.0669061	9.9781e-06	687	Plasma strontium levels || id:ebi-bcl42-GCST90100555	TRUE	reported	MedicineITLab	2	TRUE			0.0281205	687	3.40297e-06	174686	TRUE	1.23831e-05	0.042008	30.0373	23.273	19.8199
rs56758628	C	T	C	T	0.255164	0.0279742	0.382784	0.358261	FALSE	FALSE	FALSE	ebi-eas-GCST90018644	7	105891580	0.0111026	174686	0.0117485	Ischemic stroke || id:ebi-eas-GCST90018644	Ischemic stroke	Ischemic stroke || ||	TRUE	MedicineITLab	ebi-bcl42-GCST90100555	7	105532026	0.056183	6.62678e-06	687	Plasma strontium levels || id:ebi-bcl42-GCST90100555	TRUE	reported	MedicineITLab	2	TRUE			0.0292317	687	3.63411e-05	174686	TRUE	1.36325e-05	0.0307652	21.7431	23.273	20.6267
rs963615	T	C	T	C	-1.05955	-0.0426305	0.018834	0.0255229	FALSE	FALSE	FALSE	ebi-eas-GCST90018644	5	58460109	0.0340739	174686	0.210891	Ischemic stroke || id:ebi-eas-GCST90018644	Ischemic stroke	Ischemic stroke || ||	TRUE	MedicineITLab	ebi-bcl42-GCST90100555	5	57755936	0.230645	5.20556e-06	687	Plasma strontium levels || id:ebi-bcl42-GCST90100555	TRUE	reported	MedicineITLab	2	TRUE			0.0298873	687	8.96066e-06	174686	TRUE	7.4573e-06	0.0414914	29.6519	23.273	21.1035
rs151209811	T	C	T	C	-1.01806	-0.0668064	0.0195426	0.0190517	FALSE	FALSE	FALSE	ebi-eas-GCST90018644	4	67161421	0.0402185	174686	0.0966961	Ischemic stroke || id:ebi-eas-GCST90018644	Ischemic stroke	Ischemic stroke || ||	TRUE	MedicineITLab	ebi-bcl42-GCST90100556	4	68027139	0.221134	4.96916e-06	688	Plasma titanium levels || id:ebi-bcl42-GCST90100556	TRUE	reported	MedicineITLab	2	TRUE			0.0299707	688	1.57952e-05	174686	TRUE	8.03201e-06	0.039718	28.3735	23.273	21.1951
rs2445305	T	A	T	A	0.306532	0.000418768	0.222195	0.219458	FALSE	TRUE	FALSE	ebi-eas-GCST90018644	11	5064041	0.0128612	174686	0.974025	Ischemic stroke || id:ebi-eas-GCST90018644	Ischemic stroke	Ischemic stroke || ||	TRUE	MedicineITLab	ebi-bcl42-GCST90100556	11	5085271	0.0680103	7.76185e-06	688	Plasma titanium levels || id:ebi-bcl42-GCST90100556	TRUE	reported	MedicineITLab	2	TRUE			0.028761	688	6.06916e-09	174686	TRUE	7.78109e-06	0.0324778	23.0277	23.273	20.3143
rs347241	A	C	A	C	0.265104	-0.0236672	0.417738	0.455238	FALSE	FALSE	FALSE	ebi-eas-GCST90018644	5	73490168	0.0107152	174686	0.0271919	Ischemic stroke || id:ebi-eas-GCST90018644	Ischemic stroke	Ischemic stroke || ||	TRUE	MedicineITLab	ebi-bcl42-GCST90100556	5	72785993	0.0590909	8.53308e-06	688	Plasma titanium levels || id:ebi-bcl42-GCST90100556	TRUE	reported	MedicineITLab	2	TRUE			0.0285042	688	2.79273e-05	174686	TRUE	1.59818e-05	0.0341889	24.2838	23.273	20.1276
rs355020	A	G	A	G	-0.337592	-0.00738895	0.366277	0.477939	FALSE	FALSE	FALSE	ebi-eas-GCST90018644	1	13580989	0.0106761	174686	0.488873	Ischemic stroke || id:ebi-eas-GCST90018644	Ischemic stroke	Ischemic stroke || ||	TRUE	MedicineITLab	ebi-bcl42-GCST90100556	1	13907484	0.0674044	7.03546e-07	688	Plasma titanium levels || id:ebi-bcl42-GCST90100556	TRUE	reported	MedicineITLab	2	TRUE			0.0352766	688	2.74212e-06	174686	TRUE	8.57458e-07	0.0529083	38.3226	23.273	25.0846
rs36110069	G	T	G	T	0.599946	-0.0151869	0.057713	0.0819245	FALSE	FALSE	FALSE	ebi-eas-GCST90018644	16	11113960	0.0193328	174686	0.43213	Ischemic stroke || id:ebi-eas-GCST90018644	Ischemic stroke	Ischemic stroke || ||	TRUE	MedicineITLab	ebi-bcl42-GCST90100556	16	11207817	0.118033	4.83582e-07	688	Plasma titanium levels || id:ebi-bcl42-GCST90100556	TRUE	reported	MedicineITLab	2	TRUE			0.0362942	688	3.53261e-06	174686	TRUE	6.07417e-07	0.0391481	27.9498	23.273	25.8355
rs448103	T	C	T	C	-0.794559	0.0435101	0.0319307	0.0243066	FALSE	FALSE	FALSE	ebi-eas-GCST90018644	13	22385153	0.0352378	174686	0.21692	Ischemic stroke || id:ebi-eas-GCST90018644	Ischemic stroke	Ischemic stroke || ||	TRUE	MedicineITLab	ebi-bcl42-GCST90100556	13	22959292	0.175254	6.87045e-06	688	Plasma titanium levels || id:ebi-bcl42-GCST90100556	TRUE	reported	MedicineITLab	2	TRUE			0.0290918	688	8.72784e-06	174686	TRUE	9.77269e-06	0.0390299	27.8619	23.273	20.5549
rs6863125	A	G	A	G	-0.323308	-0.00999223	0.178354	0.123711	FALSE	FALSE	FALSE	ebi-eas-GCST90018644	5	31806151	0.0162137	174686	0.537707	Ischemic stroke || id:ebi-eas-GCST90018644	Ischemic stroke	Ischemic stroke || ||	TRUE	MedicineITLab	ebi-bcl42-GCST90100556	5	31806258	0.0713254	6.89867e-06	688	Plasma titanium levels || id:ebi-bcl42-GCST90100556	TRUE	reported	MedicineITLab	2	TRUE			0.0290806	688	2.17425e-06	174686	TRUE	8.19925e-06	0.0306359	21.6804	23.273	20.5468
rs711712	G	A	G	A	0.25723	0.000373622	0.380475	0.421954	FALSE	FALSE	FALSE	ebi-eas-GCST90018644	3	22957839	0.0108177	174686	0.972448	Ischemic stroke || id:ebi-eas-GCST90018644	Ischemic stroke	Ischemic stroke || ||	TRUE	MedicineITLab	ebi-bcl42-GCST90100556	3	22999330	0.0577398	9.83986e-06	688	Plasma titanium levels || id:ebi-bcl42-GCST90100556	TRUE	reported	MedicineITLab	2	TRUE			0.0281179	688	6.82871e-09	174686	TRUE	9.88258e-06	0.0311931	22.0874	23.273	19.8469
rs73318470	G	A	G	A	0.30596	0.00858741	0.22853	0.156484	FALSE	FALSE	FALSE	ebi-eas-GCST90018644	21	19588149	0.0152245	174686	0.572719	Ischemic stroke || id:ebi-eas-GCST90018644	Ischemic stroke	Ischemic stroke || ||	TRUE	MedicineITLab	ebi-bcl42-GCST90100556	21	20960463	0.0678599	7.70678e-06	688	Plasma titanium levels || id:ebi-bcl42-GCST90100556	TRUE	reported	MedicineITLab	2	TRUE			0.0287804	688	1.82131e-06	174686	TRUE	9.01948e-06	0.0330082	23.4165	23.273	20.3284
rs73344709	A	G	A	G	0.476729	-0.00964691	0.0769805	0.0340244	FALSE	FALSE	FALSE	ebi-eas-GCST90018644	17	71476156	0.0296103	174686	0.744579	Ischemic stroke || id:ebi-eas-GCST90018644	Ischemic stroke	Ischemic stroke || ||	TRUE	MedicineITLab	ebi-bcl42-GCST90100556	17	69472297	0.103608	5.02837e-06	688	Plasma titanium levels || id:ebi-bcl42-GCST90100556	TRUE	reported	MedicineITLab	2	TRUE			0.0299386	688	6.07626e-07	174686	TRUE	5.48601e-06	0.0322972	22.8953	23.273	21.1717
rs78278395	T	A	T	A	0.357805	-0.0293767	0.164561	0.155026	FALSE	TRUE	FALSE	ebi-eas-GCST90018644	2	196253880	0.0147501	174686	0.0464119	Ischemic stroke || id:ebi-eas-GCST90018644	Ischemic stroke	Ischemic stroke || ||	TRUE	MedicineITLab	ebi-bcl42-GCST90100556	2	197118604	0.0778811	5.1951e-06	688	Plasma titanium levels || id:ebi-bcl42-GCST90100556	TRUE	reported	MedicineITLab	2	TRUE			0.0298499	688	2.27067e-05	174686	TRUE	9.23839e-06	0.0352018	25.0295	23.273	21.1071
rs4544187	T	C	T	C	-0.339286	0.000151136	0.402086	0.412435	FALSE	FALSE	FALSE	ebi-eas-GCST90018644	15	61507128	0.0109911	174686	0.989029	Ischemic stroke || id:ebi-eas-GCST90018644	Ischemic stroke	Ischemic stroke || ||	TRUE	MedicineITLab	ebi-bcl42-GCST90100557	15	61799327	0.0627118	8.7875e-08	688	Plasma vanadium levels || id:ebi-bcl42-GCST90100557	TRUE	reported	MedicineITLab	2	TRUE			0.0409226	688	1.08243e-09	174686	TRUE	8.45142e-08	0.0553502	40.1951	23.273	29.2707
rs541432	A	G	A	G	0.30541	-0.0181098	0.252317	0.328925	FALSE	FALSE	FALSE	ebi-eas-GCST90018644	10	113392789	0.0113353	174686	0.110122	Ischemic stroke || id:ebi-eas-GCST90018644	Ischemic stroke	Ischemic stroke || ||	TRUE	MedicineITLab	ebi-bcl42-GCST90100557	10	115152548	0.0679283	8.16413e-06	688	Plasma vanadium levels || id:ebi-bcl42-GCST90100557	TRUE	reported	MedicineITLab	2	TRUE			0.0286239	688	1.46117e-05	174686	TRUE	1.28633e-05	0.0351933	25.0233	23.273	20.2146
rs6026593	G	A	G	A	0.385364	-0.00599634	0.1262	0.196751	FALSE	FALSE	FALSE	ebi-eas-GCST90018644	20	58904078	0.0133513	174686	0.653345	Ischemic stroke || id:ebi-eas-GCST90018644	Ischemic stroke	Ischemic stroke || ||	TRUE	MedicineITLab	ebi-bcl42-GCST90100557	20	57479133	0.0798185	1.71199e-06	688	Plasma vanadium levels || id:ebi-bcl42-GCST90100557	TRUE	reported	MedicineITLab	2	TRUE			0.0328624	688	1.1547e-06	174686	TRUE	1.93475e-06	0.0327524	23.229	23.273	23.3096
rs975534	A	G	A	G	-0.267096	-0.00786532	0.333773	0.423568	FALSE	FALSE	FALSE	ebi-eas-GCST90018644	4	104581130	0.0108273	174686	0.467571	Ischemic stroke || id:ebi-eas-GCST90018644	Ischemic stroke	Ischemic stroke || ||	TRUE	MedicineITLab	ebi-bcl42-GCST90100557	4	105502287	0.0588834	6.79963e-06	688	Plasma vanadium levels || id:ebi-bcl42-GCST90100557	TRUE	reported	MedicineITLab	2	TRUE			0.0291199	688	3.02093e-06	174686	TRUE	8.3452e-06	0.0317277	22.4784	23.273	20.5754
rs10399884	A	G	A	G	-0.540035	0.00136428	0.0758204	0.138501	FALSE	FALSE	FALSE	ebi-eas-GCST90018644	1	105164598	0.0154245	174686	0.92952	Ischemic stroke || id:ebi-eas-GCST90018644	Ischemic stroke	Ischemic stroke || ||	TRUE	MedicineITLab	ebi-bcl42-GCST90100558	1	105707220	0.116916	4.63464e-06	684	Plasma zinc levels || id:ebi-bcl42-GCST90100558	TRUE	reported	MedicineITLab	2	TRUE			0.0303343	684	4.47849e-08	174686	TRUE	4.70693e-06	0.0408711	29.0619	23.273	21.3352
rs112748931	T	C	T	C	-0.580426	-0.152693	0.0615528	0.00892895	FALSE	FALSE	FALSE	ebi-eas-GCST90018644	11	565366	0.0593652	174686	0.0101083	Ischemic stroke || id:ebi-eas-GCST90018644	Ischemic stroke	Ischemic stroke || ||	TRUE	MedicineITLab	ebi-bcl42-GCST90100558	11	565366	0.126986	5.79845e-06	684	Plasma zinc levels || id:ebi-bcl42-GCST90100558	TRUE	reported	MedicineITLab	2	TRUE			0.029723	684	3.7871e-05	174686	TRUE	1.21257e-05	0.0389208	27.6189	23.273	20.8921
rs1289661	C	T	C	T	-0.357894	-0.0321207	0.145835	0.168312	FALSE	FALSE	FALSE	ebi-eas-GCST90018644	1	117111800	0.0142366	174686	0.0240581	Ischemic stroke || id:ebi-eas-GCST90018644	Ischemic stroke	Ischemic stroke || ||	TRUE	MedicineITLab	ebi-bcl42-GCST90100558	1	117654422	0.0761291	3.1491e-06	684	Plasma zinc levels || id:ebi-bcl42-GCST90100558	TRUE	reported	MedicineITLab	2	TRUE			0.0313886	684	2.914e-05	174686	TRUE	6.09665e-06	0.0319111	22.4808	23.273	22.1008
rs55908498	A	G	A	G	-0.385567	0.0258541	0.130901	0.0805823	FALSE	FALSE	FALSE	ebi-eas-GCST90018644	4	16421294	0.0196141	174686	0.187457	Ischemic stroke || id:ebi-eas-GCST90018644	Ischemic stroke	Ischemic stroke || ||	TRUE	MedicineITLab	ebi-bcl42-GCST90100558	4	16422917	0.0827411	3.82581e-06	684	Plasma zinc levels || id:ebi-bcl42-GCST90100558	TRUE	reported	MedicineITLab	2	TRUE			0.0308575	684	9.9464e-06	174686	TRUE	5.59891e-06	0.0338253	23.8765	23.273	21.7149
rs78827810	G	A	G	A	-0.569242	-0.00490258	0.0709293	0.0260947	FALSE	FALSE	FALSE	ebi-eas-GCST90018644	4	185762624	0.033925	174686	0.885096	Ischemic stroke || id:ebi-eas-GCST90018644	Ischemic stroke	Ischemic stroke || ||	TRUE	MedicineITLab	ebi-bcl42-GCST90100558	4	186683778	0.12666	8.24077e-06	684	Plasma zinc levels || id:ebi-bcl42-GCST90100558	TRUE	reported	MedicineITLab	2	TRUE			0.0287644	684	1.19552e-07	174686	TRUE	8.53172e-06	0.0427069	30.4255	23.273	20.1983

## Sheet: Sheet2
Table S2 Detailed information about the SNP used in bbj-a-129 as outcomes.
SNP	effect_allele.exposure	other_allele.exposure	effect_allele.outcome	other_allele.outcome	beta.exposure	beta.outcome	eaf.exposure	eaf.outcome	remove	palindromic	ambiguous	id.outcome	chr	pos	se.outcome	samplesize.outcome	pval.outcome	outcome	originalname.outcome	outcome.deprecated	mr_keep.outcome	data_source.outcome	id.exposure	chr.exposure	pos.exposure	se.exposure	pval.exposure	samplesize.exposure	exposure	mr_keep.exposure	pval_origin.exposure	data_source.exposure	action	mr_keep	units.outcome	units.exposure	rsq.exposure	effective_n.exposure	rsq.outcome	is_steiger_succ	steiger_dir
rs1948745	A	G	A	G	0.247811	0.00240983	0.11493	0.222016	FALSE	FALSE	FALSE	bbj-a-129	9	34867913	0.0140787		0.864091	Ischemic stroke || id:bbj-a-129	Ischemic stroke	Ischemic stroke || ||	TRUE	MedicineITLab	ebi-bcl42-GCST90100517	9	34867913	0.0523069	2.34E-06	1775	Serum aluminum levels || id:ebi-bcl42-GCST90100517	TRUE	reported	MedicineITLab	2	TRUE			0.0125012	1775		FALSE	TRUE
rs2835950	T	C	T	C	-0.167968	0.00968835	0.261356	0.155556	FALSE	FALSE	FALSE	bbj-a-129	21	39144027	0.015911		0.542584	Ischemic stroke || id:bbj-a-129	Ischemic stroke	Ischemic stroke || ||	TRUE	MedicineITLab	ebi-bcl42-GCST90100517	21	39144027	0.0369779	5.94E-06	1775	Serum aluminum levels || id:ebi-bcl42-GCST90100517	TRUE	reported	MedicineITLab	2	TRUE			0.0115036	1775		FALSE	TRUE
rs369179362	T	C	T	C	-0.363261	0.00243982	0.0586737	0.0679322	FALSE	FALSE	FALSE	bbj-a-129	6	77454570	0.0269352		0.927825	Ischemic stroke || id:bbj-a-129	Ischemic stroke	Ischemic stroke || ||	TRUE	MedicineITLab	ebi-bcl42-GCST90100517	6	77454570	0.0815369	8.91E-06	1775	Serum aluminum levels || id:ebi-bcl42-GCST90100517	TRUE	reported	MedicineITLab	2	TRUE			0.011071	1775		FALSE	TRUE
rs4574233	T	C	T	C	0.230865	-0.00666875	0.15527	0.183323	FALSE	FALSE	FALSE	bbj-a-129	3	125241332	0.0148273		0.652881	Ischemic stroke || id:bbj-a-129	Ischemic stroke	Ischemic stroke || ||	TRUE	MedicineITLab	ebi-bcl42-GCST90100517	3	125241332	0.047512	1.28E-06	1775	Serum aluminum levels || id:ebi-bcl42-GCST90100517	TRUE	reported	MedicineITLab	2	TRUE			0.0131418	1775		FALSE	TRUE
rs4878080	A	G	A	G	0.18225	0.00820839	0.342568	0.236817	FALSE	FALSE	FALSE	bbj-a-129	9	90097876	0.0138759		0.554147	Ischemic stroke || id:bbj-a-129	Ischemic stroke	Ischemic stroke || ||	TRUE	MedicineITLab	ebi-bcl42-GCST90100517	9	90097876	0.0360319	4.68E-07	1775	Serum aluminum levels || id:ebi-bcl42-GCST90100517	TRUE	reported	MedicineITLab	2	TRUE			0.0142243	1775		FALSE	TRUE
rs72728663	G	C	G	C	-0.569824	0.0462118	0.0176381	0.0152429	FALSE	TRUE	FALSE	bbj-a-129	8	132911346	0.0493053		0.348626	Ischemic stroke || id:bbj-a-129	Ischemic stroke	Ischemic stroke || ||	TRUE	MedicineITLab	ebi-bcl42-GCST90100517	8	132911346	0.128122	9.23E-06	1775	Serum aluminum levels || id:ebi-bcl42-GCST90100517	TRUE	reported	MedicineITLab	2	TRUE			0.0110333	1775		FALSE	TRUE
rs11071290	G	T	G	T	-0.152519	-0.0112109	0.266583	0.317444	FALSE	FALSE	FALSE	bbj-a-129	15	57051751	0.0123783		0.365101	Ischemic stroke || id:bbj-a-129	Ischemic stroke	Ischemic stroke || ||	TRUE	MedicineITLab	ebi-bcl42-GCST90100518	15	57051751	0.034221	8.84E-06	1773	Serum arsenic levels || id:ebi-bcl42-GCST90100518	TRUE	reported	MedicineITLab	2	TRUE			0.0110917	1773		FALSE	TRUE
rs148950783	G	T	G	T	0.711156	-0.0134386	0.0135642	0.0223934	FALSE	FALSE	FALSE	bbj-a-129	12	29181023	0.0426491		0.752688	Ischemic stroke || id:bbj-a-129	Ischemic stroke	Ischemic stroke || ||	TRUE	MedicineITLab	ebi-bcl42-GCST90100518	12	29181023	0.153048	3.63E-06	1773	Serum arsenic levels || id:ebi-bcl42-GCST90100518	TRUE	reported	MedicineITLab	2	TRUE			0.0120446	1773		FALSE	TRUE
rs2130593	G	A	G	A	-0.168204	0.00554467	0.238745	0.215791	FALSE	FALSE	FALSE	bbj-a-129	6	124182127	0.0155034		0.720611	Ischemic stroke || id:bbj-a-129	Ischemic stroke	Ischemic stroke || ||	TRUE	MedicineITLab	ebi-bcl42-GCST90100518	6	124182127	0.0351454	1.84E-06	1773	Serum arsenic levels || id:ebi-bcl42-GCST90100518	TRUE	reported	MedicineITLab	2	TRUE			0.0127684	1773		FALSE	TRUE
rs58495963	A	G	A	G	0.148331	0.000560241	0.409309	0.363283	FALSE	FALSE	FALSE	bbj-a-129	1	12012980	0.0120191		0.962822	Ischemic stroke || id:bbj-a-129	Ischemic stroke	Ischemic stroke || ||	TRUE	MedicineITLab	ebi-bcl42-GCST90100518	1	12012980	0.0307222	1.50E-06	1773	Serum arsenic levels || id:ebi-bcl42-GCST90100518	TRUE	reported	MedicineITLab	2	TRUE			0.0129916	1773		FALSE	TRUE
rs731580	A	G	A	G	0.148879	0.0189762	0.339595	0.378156	FALSE	FALSE	FALSE	bbj-a-129	3	14856838	0.0118109		0.108128	Ischemic stroke || id:bbj-a-129	Ischemic stroke	Ischemic stroke || ||	TRUE	MedicineITLab	ebi-bcl42-GCST90100518	3	14856838	0.0318906	3.27E-06	1773	Serum arsenic levels || id:ebi-bcl42-GCST90100518	TRUE	reported	MedicineITLab	2	TRUE			0.0121566	1773		FALSE	TRUE
rs79581608	T	C	T	C	-0.169296	0.00303818	0.221476	0.196153	FALSE	FALSE	FALSE	bbj-a-129	17	53795393	0.0151698		0.841263	Ischemic stroke || id:bbj-a-129	Ischemic stroke	Ischemic stroke || ||	TRUE	MedicineITLab	ebi-bcl42-GCST90100518	17	53795393	0.0379841	8.84E-06	1773	Serum arsenic levels || id:ebi-bcl42-GCST90100518	TRUE	reported	MedicineITLab	2	TRUE			0.0110924	1773		FALSE	TRUE
rs11639885	A	G	A	G	-0.267091	0.00407397	0.0876945	0.165755	FALSE	FALSE	FALSE	bbj-a-129	16	77119543	0.0156253		0.794301	Ischemic stroke || id:bbj-a-129	Ischemic stroke	Ischemic stroke || ||	TRUE	MedicineITLab	ebi-bcl42-GCST90100519	16	77119543	0.0594134	7.39E-06	1792	Serum barium levels || id:ebi-bcl42-GCST90100519	TRUE	reported	MedicineITLab	2	TRUE			0.011164	1792		FALSE	TRUE
rs12526430	C	T	C	T	0.161477	-0.00109217	0.35573	0.568392	FALSE	FALSE	FALSE	bbj-a-129	6	69116489	0.0119006		0.926877	Ischemic stroke || id:bbj-a-129	Ischemic stroke	Ischemic stroke || ||	TRUE	MedicineITLab	ebi-bcl42-GCST90100519	6	69116489	0.0355419	5.91E-06	1792	Serum barium levels || id:ebi-bcl42-GCST90100519	TRUE	reported	MedicineITLab	2	TRUE			0.0114001	1792		FALSE	TRUE
rs1318907	C	T	C	T	0.331777	0.0252611	0.0524834	0.0593162	FALSE	FALSE	FALSE	bbj-a-129	1	72284605	0.0261866		0.334716	Ischemic stroke || id:bbj-a-129	Ischemic stroke	Ischemic stroke || ||	TRUE	MedicineITLab	ebi-bcl42-GCST90100519	1	72284605	0.073894	7.58E-06	1792	Serum barium levels || id:ebi-bcl42-GCST90100519	TRUE	reported	MedicineITLab	2	TRUE			0.0111367	1792		FALSE	TRUE
rs145368539	A	G	A	G	0.405751	0.110943	0.0427492	0.0222283	FALSE	FALSE	FALSE	bbj-a-129	6	49170504	0.0428824		0.00967743	Ischemic stroke || id:bbj-a-129	Ischemic stroke	Ischemic stroke || ||	TRUE	MedicineITLab	ebi-bcl42-GCST90100519	6	49170504	0.0885584	4.93E-06	1792	Serum barium levels || id:ebi-bcl42-GCST90100519	TRUE	reported	MedicineITLab	2	TRUE			0.0115916	1792		FALSE	TRUE
rs4735970	C	G	C	G	-0.20915	0.0040847	0.141183	0.224501	FALSE	TRUE	FALSE	bbj-a-129	8	986501	0.0139572		0.769782	Ischemic stroke || id:bbj-a-129	Ischemic stroke	Ischemic stroke || ||	TRUE	MedicineITLab	ebi-bcl42-GCST90100519	8	986501	0.0471692	9.81E-06	1792	Serum barium levels || id:ebi-bcl42-GCST90100519	TRUE	reported	MedicineITLab	2	TRUE			0.0108643	1792		FALSE	TRUE
rs58616750	T	C	T	C	-0.167183	-0.00243259	0.310051	0.389861	FALSE	FALSE	FALSE	bbj-a-129	12	101640975	0.0117803		0.836403	Ischemic stroke || id:bbj-a-129	Ischemic stroke	Ischemic stroke || ||	TRUE	MedicineITLab	ebi-bcl42-GCST90100519	12	101640975	0.0361072	3.92E-06	1792	Serum barium levels || id:ebi-bcl42-GCST90100519	TRUE	reported	MedicineITLab	2	TRUE			0.0118351	1792		FALSE	TRUE
rs61857946	C	T	C	T	0.344645	0.0188639	0.053851	0.111103	FALSE	FALSE	FALSE	bbj-a-129	10	92915978	0.0185722		0.30977	Ischemic stroke || id:bbj-a-129	Ischemic stroke	Ischemic stroke || ||	TRUE	MedicineITLab	ebi-bcl42-GCST90100519	10	92915978	0.0733799	2.85E-06	1792	Serum barium levels || id:ebi-bcl42-GCST90100519	TRUE	reported	MedicineITLab	2	TRUE			0.0121736	1792		FALSE	TRUE
rs7358335	T	C	T	C	-0.193692	0.0185966	0.190261	0.220482	FALSE	FALSE	FALSE	bbj-a-129	11	26752782	0.0140715		0.186309	Ischemic stroke || id:bbj-a-129	Ischemic stroke	Ischemic stroke || ||	TRUE	MedicineITLab	ebi-bcl42-GCST90100519	11	26752782	0.0412654	2.89E-06	1792	Serum barium levels || id:ebi-bcl42-GCST90100519	TRUE	reported	MedicineITLab	2	TRUE			0.0121587	1792		FALSE	TRUE
rs9364230	T	C	T	C	-0.155023	-0.00159766	0.41183	0.417402	FALSE	FALSE	FALSE	bbj-a-129	6	168576878	0.0117541		0.891882	Ischemic stroke || id:bbj-a-129	Ischemic stroke	Ischemic stroke || ||	TRUE	MedicineITLab	ebi-bcl42-GCST90100519	6	168576878	0.033187	3.22E-06	1792	Serum barium levels || id:ebi-bcl42-GCST90100519	TRUE	reported	MedicineITLab	2	TRUE			0.0120432	1792		FALSE	TRUE
rs12591554	T	C	T	C	0.164179	-0.0132342	0.311586	0.348547	FALSE	FALSE	FALSE	bbj-a-129	15	57845332	0.0122639		0.280534	Ischemic stroke || id:bbj-a-129	Ischemic stroke	Ischemic stroke || ||	TRUE	MedicineITLab	ebi-bcl42-GCST90100520	15	57845332	0.0368103	8.72E-06	1740	Serum calcium levels || id:ebi-bcl42-GCST90100520	TRUE	reported	MedicineITLab	2	TRUE			0.0113163	1740		FALSE	TRUE
rs150958552	C	T	C	T	-0.37336	-0.0192063	0.0603696	0.0423161	FALSE	FALSE	FALSE	bbj-a-129	8	29730535	0.0313972		0.540723	Ischemic stroke || id:bbj-a-129	Ischemic stroke	Ischemic stroke || ||	TRUE	MedicineITLab	ebi-bcl42-GCST90100520	8	29730535	0.0762036	1.05E-06	1740	Serum calcium levels || id:ebi-bcl42-GCST90100520	TRUE	reported	MedicineITLab	2	TRUE			0.0136238	1740		FALSE	TRUE
rs2002461	C	T	C	T	0.163036	-0.00188	0.375888	0.44866	FALSE	FALSE	FALSE	bbj-a-129	14	52311588	0.0116749		0.872071	Ischemic stroke || id:bbj-a-129	Ischemic stroke	Ischemic stroke || ||	TRUE	MedicineITLab	ebi-bcl42-GCST90100520	14	52311588	0.0354683	4.60E-06	1740	Serum calcium levels || id:ebi-bcl42-GCST90100520	TRUE	reported	MedicineITLab	2	TRUE			0.0120113	1740		FALSE	TRUE
rs2130700	G	A	G	A	0.176357	-0.00213229	0.345386	0.565553	FALSE	FALSE	FALSE	bbj-a-129	6	69123469	0.0119472		0.858349	Ischemic stroke || id:bbj-a-129	Ischemic stroke	Ischemic stroke || ||	TRUE	MedicineITLab	ebi-bcl42-GCST90100520	6	69123469	0.0361278	1.15E-06	1740	Serum calcium levels || id:ebi-bcl42-GCST90100520	TRUE	reported	MedicineITLab	2	TRUE			0.013525	1740		FALSE	TRUE
rs2382961	A	T	A	T	0.165155	-0.0106491	0.344659	0.329547	FALSE	TRUE	FALSE	bbj-a-129	8	144666895	0.0122514		0.384727	Ischemic stroke || id:bbj-a-129	Ischemic stroke	Ischemic stroke || ||	TRUE	MedicineITLab	ebi-bcl42-GCST90100520	8	144666895	0.0359217	4.58E-06	1740	Serum calcium levels || id:ebi-bcl42-GCST90100520	TRUE	reported	MedicineITLab	2	TRUE			0.0120163	1740		FALSE	TRUE
rs515967	T	A	T	A	0.167215	-0.0112643	0.272592	0.267664	FALSE	TRUE	FALSE	bbj-a-129	10	100391418	0.0131391		0.391271	Ischemic stroke || id:bbj-a-129	Ischemic stroke	Ischemic stroke || ||	TRUE	MedicineITLab	ebi-bcl42-GCST90100520	10	100391418	0.0375297	8.91E-06	1740	Serum calcium levels || id:ebi-bcl42-GCST90100520	TRUE	reported	MedicineITLab	2	TRUE			0.0112932	1740		FALSE	TRUE
rs547954	A	G	A	G	0.170192	0.00330646	0.372758	0.366784	FALSE	FALSE	FALSE	bbj-a-129	12	117754506	0.0120448		0.783689	Ischemic stroke || id:bbj-a-129	Ischemic stroke	Ischemic stroke || ||	TRUE	MedicineITLab	ebi-bcl42-GCST90100520	12	117754506	0.0354935	1.77E-06	1740	Serum calcium levels || id:ebi-bcl42-GCST90100520	TRUE	reported	MedicineITLab	2	TRUE			0.0130564	1740		FALSE	TRUE
rs62449866	T	C	T	C	0.201428	-0.0171966	0.193553	0.214347	FALSE	FALSE	FALSE	bbj-a-129	7	28504010	0.0144267		0.23326	Ischemic stroke || id:bbj-a-129	Ischemic stroke	Ischemic stroke || ||	TRUE	MedicineITLab	ebi-bcl42-GCST90100520	7	28504010	0.0452735	9.17E-06	1740	Serum calcium levels || id:ebi-bcl42-GCST90100520	TRUE	reported	MedicineITLab	2	TRUE			0.0112612	1740		FALSE	TRUE
rs6869544	A	G	A	G	0.271119	-0.00754736	0.10997	0.132838	FALSE	FALSE	FALSE	bbj-a-129	5	126042928	0.0174527		0.665417	Ischemic stroke || id:bbj-a-129	Ischemic stroke	Ischemic stroke || ||	TRUE	MedicineITLab	ebi-bcl42-GCST90100520	5	126042928	0.0569309	2.07E-06	1740	Serum calcium levels || id:ebi-bcl42-GCST90100520	TRUE	reported	MedicineITLab	2	TRUE			0.0128808	1740		FALSE	TRUE
rs72841409	A	G	A	G	0.532706	0.0355964	0.028839	0.0287987	FALSE	FALSE	FALSE	bbj-a-129	5	170958196	0.0387936		0.358838	Ischemic stroke || id:bbj-a-129	Ischemic stroke	Ischemic stroke || ||	TRUE	MedicineITLab	ebi-bcl42-GCST90100520	5	170958196	0.116884	5.54E-06	1740	Serum calcium levels || id:ebi-bcl42-GCST90100520	TRUE	reported	MedicineITLab	2	TRUE			0.0118102	1740		FALSE	TRUE
rs7501937	T	C	T	C	-0.155773	-0.00248282	0.415481	0.510216	FALSE	FALSE	FALSE	bbj-a-129	17	31760633	0.0119263		0.835089	Ischemic stroke || id:bbj-a-129	Ischemic stroke	Ischemic stroke || ||	TRUE	MedicineITLab	ebi-bcl42-GCST90100520	17	31760633	0.0348129	8.16E-06	1740	Serum calcium levels || id:ebi-bcl42-GCST90100520	TRUE	reported	MedicineITLab	2	TRUE			0.0113888	1740		FALSE	TRUE
rs7669531	T	G	T	G	0.250601	0.0257557	0.167829	0.135459	FALSE	FALSE	FALSE	bbj-a-129	4	27260331	0.0185644		0.165328	Ischemic stroke || id:bbj-a-129	Ischemic stroke	Ischemic stroke || ||	TRUE	MedicineITLab	ebi-bcl42-GCST90100520	4	27260331	0.0483928	2.50E-07	1740	Serum calcium levels || id:ebi-bcl42-GCST90100520	TRUE	reported	MedicineITLab	2	TRUE			0.0151951	1740		FALSE	TRUE
rs7978383	T	C	T	C	0.172143	-0.0114561	0.331627	0.331936	FALSE	FALSE	FALSE	bbj-a-129	12	19676585	0.0122745		0.350651	Ischemic stroke || id:bbj-a-129	Ischemic stroke	Ischemic stroke || ||	TRUE	MedicineITLab	ebi-bcl42-GCST90100520	12	19676585	0.0356767	1.52E-06	1740	Serum calcium levels || id:ebi-bcl42-GCST90100520	TRUE	reported	MedicineITLab	2	TRUE			0.0132185	1740		FALSE	TRUE
rs8106408	C	G	C	G	0.510845	0.0831997	0.0290526	0.0123382	FALSE	TRUE	FALSE	bbj-a-129	19	14989672	0.0525798		0.11357	Ischemic stroke || id:bbj-a-129	Ischemic stroke	Ischemic stroke || ||	TRUE	MedicineITLab	ebi-bcl42-GCST90100520	19	14989672	0.109654	3.43E-06	1740	Serum calcium levels || id:ebi-bcl42-GCST90100520	TRUE	reported	MedicineITLab	2	TRUE			0.0123336	1740		FALSE	TRUE
rs10813093	T	C	T	C	0.144502	-0.00940509	0.379798	0.419534	FALSE	FALSE	FALSE	bbj-a-129	9	2953905	0.0120007		0.433211	Ischemic stroke || id:bbj-a-129	Ischemic stroke	Ischemic stroke || ||	TRUE	MedicineITLab	ebi-bcl42-GCST90100521	9	2953905	0.0325471	9.57E-06	1775	Serum cadmium levels || id:ebi-bcl42-GCST90100521	TRUE	reported	MedicineITLab	2	TRUE			0.0109954	1775		FALSE	TRUE
rs12228069	A	G	A	G	-0.707807	0.0680452	0.0124572	0.0187028	FALSE	FALSE	FALSE	bbj-a-129	12	61004687	0.045616		0.135779	Ischemic stroke || id:bbj-a-129	Ischemic stroke	Ischemic stroke || ||	TRUE	MedicineITLab	ebi-bcl42-GCST90100521	12	61004687	0.152573	3.76E-06	1775	Serum cadmium levels || id:ebi-bcl42-GCST90100521	TRUE	reported	MedicineITLab	2	TRUE			0.0119929	1775		FALSE	TRUE
rs166722	G	A	G	A	-0.170727	0.00138811	0.281843	0.320707	FALSE	FALSE	FALSE	bbj-a-129	15	39533340	0.013314		0.916963	Ischemic stroke || id:bbj-a-129	Ischemic stroke	Ischemic stroke || ||	TRUE	MedicineITLab	ebi-bcl42-GCST90100521	15	39533340	0.0348512	1.05E-06	1775	Serum cadmium levels || id:ebi-bcl42-GCST90100521	TRUE	reported	MedicineITLab	2	TRUE			0.0133543	1775		FALSE	TRUE
rs396511	A	C	A	C	0.268577	-0.0230645	0.0721681	0.0816141	FALSE	FALSE	FALSE	bbj-a-129	1	55958103	0.0210553		0.27333	Ischemic stroke || id:bbj-a-129	Ischemic stroke	Ischemic stroke || ||	TRUE	MedicineITLab	ebi-bcl42-GCST90100521	1	55958103	0.058575	4.86E-06	1775	Serum cadmium levels || id:ebi-bcl42-GCST90100521	TRUE	reported	MedicineITLab	2	TRUE			0.0117188	1775		FALSE	TRUE
rs76878079	A	G	A	G	-0.296935	-0.0211155	0.0705507	0.0580437	FALSE	FALSE	FALSE	bbj-a-129	9	20546802	0.0267002		0.429039	Ischemic stroke || id:bbj-a-129	Ischemic stroke	Ischemic stroke || ||	TRUE	MedicineITLab	ebi-bcl42-GCST90100521	9	20546802	0.0667982	9.33E-06	1775	Serum cadmium levels || id:ebi-bcl42-GCST90100521	TRUE	reported	MedicineITLab	2	TRUE			0.0110223	1775		FALSE	TRUE
rs79052248	G	A	G	A	0.228484	-0.00797728	0.120401	0.16041	FALSE	FALSE	FALSE	bbj-a-129	15	53698664	0.0162429		0.623339	Ischemic stroke || id:bbj-a-129	Ischemic stroke	Ischemic stroke || ||	TRUE	MedicineITLab	ebi-bcl42-GCST90100521	15	53698664	0.0468787	1.19E-06	1775	Serum cadmium levels || id:ebi-bcl42-GCST90100521	TRUE	reported	MedicineITLab	2	TRUE			0.0132212	1775		FALSE	TRUE
rs880423	C	T	C	T	0.158823	0.00761983	0.273085	0.323933	FALSE	FALSE	FALSE	bbj-a-129	18	22236311	0.0122328		0.533351	Ischemic stroke || id:bbj-a-129	Ischemic stroke	Ischemic stroke || ||	TRUE	MedicineITLab	ebi-bcl42-GCST90100521	18	22236311	0.0341913	3.65E-06	1775	Serum cadmium levels || id:ebi-bcl42-GCST90100521	TRUE	reported	MedicineITLab	2	TRUE			0.0120236	1775		FALSE	TRUE
rs10255372	G	A	G	A	-0.158293	-0.00414594	0.429653	0.385441	FALSE	FALSE	FALSE	bbj-a-129	7	52106183	0.011877		0.727034	Ischemic stroke || id:bbj-a-129	Ischemic stroke	Ischemic stroke || ||	TRUE	MedicineITLab	ebi-bcl42-GCST90100522	7	52106183	0.0333066	2.17E-06	1758	Serum cobalt levels || id:ebi-bcl42-GCST90100522	TRUE	reported	MedicineITLab	2	TRUE			0.0126995	1758		FALSE	TRUE
rs142627754	T	G	T	G	-0.463887	-0.0201399	0.0301205	0.0332331	FALSE	FALSE	FALSE	bbj-a-129	13	97066597	0.0338319		0.551648	Ischemic stroke || id:bbj-a-129	Ischemic stroke	Ischemic stroke || ||	TRUE	MedicineITLab	ebi-bcl42-GCST90100522	13	97066597	0.102369	6.25E-06	1758	Serum cobalt levels || id:ebi-bcl42-GCST90100522	TRUE	reported	MedicineITLab	2	TRUE			0.0115588	1758		FALSE	TRUE
rs1717858	G	T	G	T	0.175405	-0.0161366	0.324522	0.417259	FALSE	FALSE	FALSE	bbj-a-129	6	114857152	0.0136732		0.237934	Ischemic stroke || id:bbj-a-129	Ischemic stroke	Ischemic stroke || ||	TRUE	MedicineITLab	ebi-bcl42-GCST90100522	6	114857152	0.0394005	9.05E-06	1758	Serum cobalt levels || id:ebi-bcl42-GCST90100522	TRUE	reported	MedicineITLab	2	TRUE			0.0111605	1758		FALSE	TRUE
rs2404297	A	G	A	G	0.19516	-0.00327476	0.195782	0.359996	FALSE	FALSE	FALSE	bbj-a-129	8	1363468	0.0133528		0.806263	Ischemic stroke || id:bbj-a-129	Ischemic stroke	Ischemic stroke || ||	TRUE	MedicineITLab	ebi-bcl42-GCST90100522	8	1363468	0.0438682	9.18E-06	1758	Serum cobalt levels || id:ebi-bcl42-GCST90100522	TRUE	reported	MedicineITLab	2	TRUE			0.0111453	1758		FALSE	TRUE
rs2587475	T	C	T	C	-0.152845	0.0126885	0.431387	0.381686	FALSE	FALSE	FALSE	bbj-a-129	10	72513682	0.0118644		0.284865	Ischemic stroke || id:bbj-a-129	Ischemic stroke	Ischemic stroke || ||	TRUE	MedicineITLab	ebi-bcl42-GCST90100522	10	72513682	0.0338124	6.59E-06	1758	Serum cobalt levels || id:ebi-bcl42-GCST90100522	TRUE	reported	MedicineITLab	2	TRUE			0.0115027	1758		FALSE	TRUE
rs2875391	C	T	C	T	0.163507	-0.0136411	0.36634	0.370741	FALSE	FALSE	FALSE	bbj-a-129	3	76552172	0.01191		0.252063	Ischemic stroke || id:bbj-a-129	Ischemic stroke	Ischemic stroke || ||	TRUE	MedicineITLab	ebi-bcl42-GCST90100522	3	76552172	0.0346991	2.65E-06	1758	Serum cobalt levels || id:ebi-bcl42-GCST90100522	TRUE	reported	MedicineITLab	2	TRUE			0.0124869	1758		FALSE	TRUE
rs4323133	A	G	A	G	0.156352	-0.0145464	0.355641	0.354699	FALSE	FALSE	FALSE	bbj-a-129	4	121936795	0.0122357		0.234497	Ischemic stroke || id:bbj-a-129	Ischemic stroke	Ischemic stroke || ||	TRUE	MedicineITLab	ebi-bcl42-GCST90100522	4	121936795	0.0351429	9.17E-06	1758	Serum cobalt levels || id:ebi-bcl42-GCST90100522	TRUE	reported	MedicineITLab	2	TRUE			0.0111465	1758		FALSE	TRUE
rs4596555	G	A	G	A	0.170118	0.00287753	0.263653	0.320573	FALSE	FALSE	FALSE	bbj-a-129	7	36721575	0.0123208		0.815334	Ischemic stroke || id:bbj-a-129	Ischemic stroke	Ischemic stroke || ||	TRUE	MedicineITLab	ebi-bcl42-GCST90100522	7	36721575	0.0375614	6.33E-06	1758	Serum cobalt levels || id:ebi-bcl42-GCST90100522	TRUE	reported	MedicineITLab	2	TRUE			0.0115465	1758		FALSE	TRUE
rs56135139	G	A	G	A	-0.264146	0.00405356	0.118938	0.203265	FALSE	FALSE	FALSE	bbj-a-129	13	112193053	0.0156663		0.795833	Ischemic stroke || id:bbj-a-129	Ischemic stroke	Ischemic stroke || ||	TRUE	MedicineITLab	ebi-bcl42-GCST90100522	13	112193053	0.05867	7.17E-06	1758	Serum cobalt levels || id:ebi-bcl42-GCST90100522	TRUE	reported	MedicineITLab	2	TRUE			0.0114116	1758		FALSE	TRUE
rs991173	G	A	G	A	-0.168116	0.0270327	0.301477	0.33306	FALSE	FALSE	FALSE	bbj-a-129	4	20649034	0.0125537		0.0312896	Ischemic stroke || id:bbj-a-129	Ischemic stroke	Ischemic stroke || ||	TRUE	MedicineITLab	ebi-bcl42-GCST90100522	4	20649034	0.0364914	4.38E-06	1758	Serum cobalt levels || id:ebi-bcl42-GCST90100522	TRUE	reported	MedicineITLab	2	TRUE			0.0119425	1758		FALSE	TRUE
rs117244450	A	C	A	C	0.220412	0.0153402	0.161684	0.122497	FALSE	FALSE	FALSE	bbj-a-129	2	195699793	0.0179756		0.393444	Ischemic stroke || id:bbj-a-129	Ischemic stroke	Ischemic stroke || ||	TRUE	MedicineITLab	ebi-bcl42-GCST90100523	2	195699793	0.0468608	2.76E-06	1758	Serum chromium levels || id:ebi-bcl42-GCST90100523	TRUE	reported	MedicineITLab	2	TRUE			0.012442	1758		FALSE	TRUE
rs12602392	T	C	T	C	0.169697	-0.0241348	0.309224	0.359407	FALSE	FALSE	FALSE	bbj-a-129	17	13028297	0.0123455		0.0505895	Ischemic stroke || id:bbj-a-129	Ischemic stroke	Ischemic stroke || ||	TRUE	MedicineITLab	ebi-bcl42-GCST90100523	17	13028297	0.036995	4.82E-06	1758	Serum chromium levels || id:ebi-bcl42-GCST90100523	TRUE	reported	MedicineITLab	2	TRUE			0.0118404	1758		FALSE	TRUE
rs12803936	T	C	T	C	-0.191618	-0.00723687	0.233219	0.169327	FALSE	FALSE	FALSE	bbj-a-129	11	12126352	0.0154043		0.638502	Ischemic stroke || id:bbj-a-129	Ischemic stroke	Ischemic stroke || ||	TRUE	MedicineITLab	ebi-bcl42-GCST90100523	11	12126352	0.0404082	2.29E-06	1758	Serum chromium levels || id:ebi-bcl42-GCST90100523	TRUE	reported	MedicineITLab	2	TRUE			0.012644	1758		FALSE	TRUE
rs12987736	C	T	C	T	-0.158097	-0.00976125	0.454027	0.442975	FALSE	FALSE	FALSE	bbj-a-129	2	131708764	0.0124578		0.433306	Ischemic stroke || id:bbj-a-129	Ischemic stroke	Ischemic stroke || ||	TRUE	MedicineITLab	ebi-bcl42-GCST90100523	2	131708764	0.0355736	9.38E-06	1758	Serum chromium levels || id:ebi-bcl42-GCST90100523	TRUE	reported	MedicineITLab	2	TRUE			0.0111227	1758		FALSE	TRUE
rs600533	G	A	G	A	0.558304	0.0322362	0.0192656	0.0352291	FALSE	FALSE	FALSE	bbj-a-129	18	7697053	0.0308404		0.295903	Ischemic stroke || id:bbj-a-129	Ischemic stroke	Ischemic stroke || ||	TRUE	MedicineITLab	ebi-bcl42-GCST90100523	18	7697053	0.124033	7.20E-06	1758	Serum chromium levels || id:ebi-bcl42-GCST90100523	TRUE	reported	MedicineITLab	2	TRUE			0.0114067	1758		FALSE	TRUE
rs61924870	G	A	G	A	-0.353169	0.0546325	0.0547498	0.0267642	FALSE	FALSE	FALSE	bbj-a-129	12	89217787	0.0361572		0.130796	Ischemic stroke || id:bbj-a-129	Ischemic stroke	Ischemic stroke || ||	TRUE	MedicineITLab	ebi-bcl42-GCST90100523	12	89217787	0.0727119	1.30E-06	1758	Serum chromium levels || id:ebi-bcl42-GCST90100523	TRUE	reported	MedicineITLab	2	TRUE			0.0132567	1758		FALSE	TRUE
rs74811583	G	A	G	A	-0.566694	-0.0197574	0.019716	0.0191405	FALSE	FALSE	FALSE	bbj-a-129	5	36750948	0.0452694		0.662517	Ischemic stroke || id:bbj-a-129	Ischemic stroke	Ischemic stroke || ||	TRUE	MedicineITLab	ebi-bcl42-GCST90100523	5	36750948	0.12646	7.90E-06	1758	Serum chromium levels || id:ebi-bcl42-GCST90100523	TRUE	reported	MedicineITLab	2	TRUE			0.0113065	1758		FALSE	TRUE
rs78279606	C	G	C	G	0.532992	0.00243367	0.0308093	0.033505	FALSE	TRUE	FALSE	bbj-a-129	6	123665041	0.0369473		0.947482	Ischemic stroke || id:bbj-a-129	Ischemic stroke	Ischemic stroke || ||	TRUE	MedicineITLab	ebi-bcl42-GCST90100523	6	123665041	0.114236	3.31E-06	1758	Serum chromium levels || id:ebi-bcl42-GCST90100523	TRUE	reported	MedicineITLab	2	TRUE			0.012245	1758		FALSE	TRUE
rs7850996	A	T	A	T	-0.257811	0.0164614	0.13364	0.196091	FALSE	TRUE	FALSE	bbj-a-129	9	37310956	0.0153599		0.283851	Ischemic stroke || id:bbj-a-129	Ischemic stroke	Ischemic stroke || ||	TRUE	MedicineITLab	ebi-bcl42-GCST90100523	9	37310956	0.0521716	8.49E-07	1758	Serum chromium levels || id:ebi-bcl42-GCST90100523	TRUE	reported	MedicineITLab	2	TRUE			0.0137155	1758		FALSE	TRUE
rs78721021	A	T	A	T	0.198015	-0.000762581	0.274679	0.201023	FALSE	TRUE	FALSE	bbj-a-129	10	115693350	0.01682		0.963838	Ischemic stroke || id:bbj-a-129	Ischemic stroke	Ischemic stroke || ||	TRUE	MedicineITLab	ebi-bcl42-GCST90100523	10	115693350	0.0438542	6.75E-06	1758	Serum chromium levels || id:ebi-bcl42-GCST90100523	TRUE	reported	MedicineITLab	2	TRUE			0.0114772	1758		FALSE	TRUE
rs78998177	T	C	T	C	0.317753	0.00675138	0.0597385	0.0762096	FALSE	FALSE	FALSE	bbj-a-129	1	202215738	0.0218616		0.757455	Ischemic stroke || id:bbj-a-129	Ischemic stroke	Ischemic stroke || ||	TRUE	MedicineITLab	ebi-bcl42-GCST90100523	1	202215738	0.0713635	9.02E-06	1758	Serum chromium levels || id:ebi-bcl42-GCST90100523	TRUE	reported	MedicineITLab	2	TRUE			0.0111642	1758		FALSE	TRUE
rs80211266	A	T	A	T	-0.711849	0.0510969	0.0142782	0.00928988	FALSE	TRUE	FALSE	bbj-a-129	13	94387163	0.0661765		0.440037	Ischemic stroke || id:bbj-a-129	Ischemic stroke	Ischemic stroke || ||	TRUE	MedicineITLab	ebi-bcl42-GCST90100523	13	94387163	0.148442	1.76E-06	1758	Serum chromium levels || id:ebi-bcl42-GCST90100523	TRUE	reported	MedicineITLab	2	TRUE			0.0129267	1758		FALSE	TRUE
rs9487211	C	T	C	T	-0.176778	0.00884953	0.354602	0.233562	FALSE	FALSE	FALSE	bbj-a-129	6	110079464	0.0135813		0.514662	Ischemic stroke || id:bbj-a-129	Ischemic stroke	Ischemic stroke || ||	TRUE	MedicineITLab	ebi-bcl42-GCST90100523	6	110079464	0.0357864	8.57E-07	1758	Serum chromium levels || id:ebi-bcl42-GCST90100523	TRUE	reported	MedicineITLab	2	TRUE			0.0137057	1758		FALSE	TRUE
rs10424895	A	G	A	G	0.197754	0.000480959	0.306433	0.409785	FALSE	FALSE	FALSE	bbj-a-129	19	14936237	0.0116593		0.967096	Ischemic stroke || id:bbj-a-129	Ischemic stroke	Ischemic stroke || ||	TRUE	MedicineITLab	ebi-bcl42-GCST90100524	19	14936237	0.0359738	4.42E-08	1798	Serum copper levels || id:ebi-bcl42-GCST90100524	TRUE	reported	MedicineITLab	2	TRUE			0.0165472	1798		FALSE	TRUE
rs11708215	G	A	G	A	0.173426	-0.02992	0.335766	0.311174	FALSE	FALSE	FALSE	bbj-a-129	3	148943264	0.0125904		0.0174816	Ischemic stroke || id:bbj-a-129	Ischemic stroke	Ischemic stroke || ||	TRUE	MedicineITLab	ebi-bcl42-GCST90100524	3	148943264	0.0350008	7.92E-07	1798	Serum copper levels || id:ebi-bcl42-GCST90100524	TRUE	reported	MedicineITLab	2	TRUE			0.0134856	1798		FALSE	TRUE
rs12128264	G	T	G	T	0.16774	0.0020348	0.316553	0.227824	FALSE	FALSE	FALSE	bbj-a-129	1	203575060	0.0140702		0.885013	Ischemic stroke || id:bbj-a-129	Ischemic stroke	Ischemic stroke || ||	TRUE	MedicineITLab	ebi-bcl42-GCST90100524	1	203575060	0.0373124	7.39E-06	1798	Serum copper levels || id:ebi-bcl42-GCST90100524	TRUE	reported	MedicineITLab	2	TRUE			0.0111276	1798		FALSE	TRUE
rs12200936	A	G	A	G	0.260131	-0.0143242	0.089837	0.173424	FALSE	FALSE	FALSE	bbj-a-129	6	89881683	0.0151324		0.343848	Ischemic stroke || id:bbj-a-129	Ischemic stroke	Ischemic stroke || ||	TRUE	MedicineITLab	ebi-bcl42-GCST90100524	6	89881683	0.058677	9.85E-06	1798	Serum copper levels || id:ebi-bcl42-GCST90100524	TRUE	reported	MedicineITLab	2	TRUE			0.0108247	1798		FALSE	TRUE
rs145001356	T	C	T	C	-0.429675	0.012645	0.0441814	0.0425323	FALSE	FALSE	FALSE	bbj-a-129	9	23991529	0.0305616		0.679055	Ischemic stroke || id:bbj-a-129	Ischemic stroke	Ischemic stroke || ||	TRUE	MedicineITLab	ebi-bcl42-GCST90100524	9	23991529	0.0908729	2.44E-06	1798	Serum copper levels || id:ebi-bcl42-GCST90100524	TRUE	reported	MedicineITLab	2	TRUE			0.0122951	1798		FALSE	TRUE
rs150273297	A	T	A	T	-0.436626	0.0242765	0.0342504	0.0845616	FALSE	TRUE	FALSE	bbj-a-129	6	33607103	0.0210321		0.248393	Ischemic stroke || id:bbj-a-129	Ischemic stroke	Ischemic stroke || ||	TRUE	MedicineITLab	ebi-bcl42-GCST90100524	6	33607103	0.0942617	3.88E-06	1798	Serum copper levels || id:ebi-bcl42-GCST90100524	TRUE	reported	MedicineITLab	2	TRUE			0.0118055	1798		FALSE	TRUE
rs2501320	A	G	A	G	0.169441	-0.00593634	0.259499	0.170151	FALSE	FALSE	FALSE	bbj-a-129	1	159860259	0.0152315		0.696729	Ischemic stroke || id:bbj-a-129	Ischemic stroke	Ischemic stroke || ||	TRUE	MedicineITLab	ebi-bcl42-GCST90100524	1	159860259	0.0377899	7.80E-06	1798	Serum copper levels || id:ebi-bcl42-GCST90100524	TRUE	reported	MedicineITLab	2	TRUE			0.0110699	1798		FALSE	TRUE
rs2857658	A	G	A	G	0.253142	0.00910809	0.0997623	0.0628278	FALSE	FALSE	FALSE	bbj-a-129	12	52792986	0.0245858		0.711038	Ischemic stroke || id:bbj-a-129	Ischemic stroke	Ischemic stroke || ||	TRUE	MedicineITLab	ebi-bcl42-GCST90100524	12	52792986	0.0552228	4.88E-06	1798	Serum copper levels || id:ebi-bcl42-GCST90100524	TRUE	reported	MedicineITLab	2	TRUE			0.0115647	1798		FALSE	TRUE
rs60384721	T	C	T	C	0.171383	0.0250378	0.294244	0.304659	FALSE	FALSE	FALSE	bbj-a-129	1	26053958	0.0130456		0.0549528	Ischemic stroke || id:bbj-a-129	Ischemic stroke	Ischemic stroke || ||	TRUE	MedicineITLab	ebi-bcl42-GCST90100524	1	26053958	0.0371284	4.19E-06	1798	Serum copper levels || id:ebi-bcl42-GCST90100524	TRUE	reported	MedicineITLab	2	TRUE			0.0117245	1798		FALSE	TRUE
rs66541674	A	G	A	G	-0.20428	-0.00243635	0.181499	0.187558	FALSE	FALSE	FALSE	bbj-a-129	14	25709178	0.0155168		0.875234	Ischemic stroke || id:bbj-a-129	Ischemic stroke	Ischemic stroke || ||	TRUE	MedicineITLab	ebi-bcl42-GCST90100524	14	25709178	0.0456208	8.02E-06	1798	Serum copper levels || id:ebi-bcl42-GCST90100524	TRUE	reported	MedicineITLab	2	TRUE			0.0110407	1798		FALSE	TRUE
rs7562574	G	A	G	A	0.145166	-0.00581405	0.399034	0.305653	FALSE	FALSE	FALSE	bbj-a-129	2	212200898	0.0124777		0.641248	Ischemic stroke || id:bbj-a-129	Ischemic stroke	Ischemic stroke || ||	TRUE	MedicineITLab	ebi-bcl42-GCST90100524	2	212200898	0.0325993	8.99E-06	1798	Serum copper levels || id:ebi-bcl42-GCST90100524	TRUE	reported	MedicineITLab	2	TRUE			0.0109204	1798		FALSE	TRUE
rs113286612	A	G	A	G	0.461569	0.00490964	0.0359864	0.0479188	FALSE	FALSE	FALSE	bbj-a-129	3	170164839	0.0284015		0.862757	Ischemic stroke || id:bbj-a-129	Ischemic stroke	Ischemic stroke || ||	TRUE	MedicineITLab	ebi-bcl42-GCST90100525	3	170164839	0.0996937	3.92E-06	1794	Serum iron levels || id:ebi-bcl42-GCST90100525	TRUE	reported	MedicineITLab	2	TRUE			0.0118205	1794		FALSE	TRUE
rs113839317	C	T	C	T	-0.371675	0.0507662	0.0452823	0.0122296	FALSE	FALSE	FALSE	bbj-a-129	3	9345191	0.0565442		0.369285	Ischemic stroke || id:bbj-a-129	Ischemic stroke	Ischemic stroke || ||	TRUE	MedicineITLab	ebi-bcl42-GCST90100525	3	9345191	0.0811485	4.97E-06	1794	Serum iron levels || id:ebi-bcl42-GCST90100525	TRUE	reported	MedicineITLab	2	TRUE			0.0115711	1794		FALSE	TRUE
rs1398168	A	G	A	G	-0.492947	0.0308901	0.0225536	0.0310828	FALSE	FALSE	FALSE	bbj-a-129	11	99500738	0.0331947		0.352074	Ischemic stroke || id:bbj-a-129	Ischemic stroke	Ischemic stroke || ||	TRUE	MedicineITLab	ebi-bcl42-GCST90100525	11	99500738	0.110335	8.40E-06	1794	Serum iron levels || id:ebi-bcl42-GCST90100525	TRUE	reported	MedicineITLab	2	TRUE			0.011016	1794		FALSE	TRUE
rs16906988	C	T	C	T	0.205861	0.0100338	0.196391	0.175509	FALSE	FALSE	FALSE	bbj-a-129	11	20903772	0.0150788		0.505782	Ischemic stroke || id:bbj-a-129	Ischemic stroke	Ischemic stroke || ||	TRUE	MedicineITLab	ebi-bcl42-GCST90100525	11	20903772	0.0420855	1.09E-06	1794	Serum iron levels || id:ebi-bcl42-GCST90100525	TRUE	reported	MedicineITLab	2	TRUE			0.013176	1794		FALSE	TRUE
rs4780797	A	G	A	G	-0.564431	0.00672789	0.0220724	0.0529073	FALSE	FALSE	FALSE	bbj-a-129	16	19386941	0.0287128		0.814739	Ischemic stroke || id:bbj-a-129	Ischemic stroke	Ischemic stroke || ||	TRUE	MedicineITLab	ebi-bcl42-GCST90100525	16	19386941	0.123019	4.78E-06	1794	Serum iron levels || id:ebi-bcl42-GCST90100525	TRUE	reported	MedicineITLab	2	TRUE			0.0116109	1794		FALSE	TRUE
rs56393344	A	G	A	G	0.316891	-0.0390519	0.0856343	0.0855217	FALSE	FALSE	FALSE	bbj-a-129	5	177847156	0.0232731		0.0933512	Ischemic stroke || id:bbj-a-129	Ischemic stroke	Ischemic stroke || ||	TRUE	MedicineITLab	ebi-bcl42-GCST90100525	5	177847156	0.0679962	3.39E-06	1794	Serum iron levels || id:ebi-bcl42-GCST90100525	TRUE	reported	MedicineITLab	2	TRUE			0.0119751	1794		FALSE	TRUE
rs5756497	A	C	A	C	0.154457	-0.00877807	0.390179	0.415636	FALSE	FALSE	FALSE	bbj-a-129	22	37444960	0.0121486		0.469953	Ischemic stroke || id:bbj-a-129	Ischemic stroke	Ischemic stroke || ||	TRUE	MedicineITLab	ebi-bcl42-GCST90100525	22	37444960	0.0348505	9.91E-06	1794	Serum iron levels || id:ebi-bcl42-GCST90100525	TRUE	reported	MedicineITLab	2	TRUE			0.0108424	1794		FALSE	TRUE
rs6532556	T	C	T	C	0.314734	0.0311587	0.0655702	0.042749	FALSE	FALSE	FALSE	bbj-a-129	4	96307897	0.0283836		0.272305	Ischemic stroke || id:bbj-a-129	Ischemic stroke	Ischemic stroke || ||	TRUE	MedicineITLab	ebi-bcl42-GCST90100525	4	96307897	0.0657896	1.86E-06	1794	Serum iron levels || id:ebi-bcl42-GCST90100525	TRUE	reported	MedicineITLab	2	TRUE			0.0126102	1794		FALSE	TRUE
rs78138925	C	G	C	G	-0.833865	0.0832933	0.0107495	0.00989085	FALSE	TRUE	FALSE	bbj-a-129	16	13002500	0.0654175		0.202927	Ischemic stroke || id:bbj-a-129	Ischemic stroke	Ischemic stroke || ||	TRUE	MedicineITLab	ebi-bcl42-GCST90100525	16	13002500	0.178895	3.38E-06	1794	Serum iron levels || id:ebi-bcl42-GCST90100525	TRUE	reported	MedicineITLab	2	TRUE			0.0119791	1794		FALSE	TRUE
rs9849045	T	C	T	C	-0.167403	0.000895439	0.411151	0.433309	FALSE	FALSE	FALSE	bbj-a-129	3	193102109	0.0126348		0.943501	Ischemic stroke || id:bbj-a-129	Ischemic stroke	Ischemic stroke || ||	TRUE	MedicineITLab	ebi-bcl42-GCST90100525	3	193102109	0.035645	2.85E-06	1794	Serum iron levels || id:ebi-bcl42-GCST90100525	TRUE	reported	MedicineITLab	2	TRUE			0.0121585	1794		FALSE	TRUE
rs1895172	A	G	A	G	-0.261386	0.0431457	0.11497	0.139594	FALSE	FALSE	FALSE	bbj-a-129	5	128874733	0.0180181		0.0166395	Ischemic stroke || id:bbj-a-129	Ischemic stroke	Ischemic stroke || ||	TRUE	MedicineITLab	ebi-bcl42-GCST90100526	5	128874733	0.0570081	4.86E-06	1791	Serum magnesium levels || id:ebi-bcl42-GCST90100526	TRUE	reported	MedicineITLab	2	TRUE			0.0116147	1791		FALSE	TRUE
rs6918777	G	T	G	T	0.168521	0.0145787	0.333244	0.251374	FALSE	FALSE	FALSE	bbj-a-129	6	93369655	0.0132277		0.270403	Ischemic stroke || id:bbj-a-129	Ischemic stroke	Ischemic stroke || ||	TRUE	MedicineITLab	ebi-bcl42-GCST90100526	6	93369655	0.0356987	2.54E-06	1791	Serum magnesium levels || id:ebi-bcl42-GCST90100526	TRUE	reported	MedicineITLab	2	TRUE			0.0123032	1791		FALSE	TRUE
rs78883630	A	T	A	T	-0.307464	-0.0183343	0.0824831	0.0728225	FALSE	TRUE	FALSE	bbj-a-129	9	24157304	0.0236269		0.437753	Ischemic stroke || id:bbj-a-129	Ischemic stroke	Ischemic stroke || ||	TRUE	MedicineITLab	ebi-bcl42-GCST90100526	9	24157304	0.0667526	4.40E-06	1791	Serum magnesium levels || id:ebi-bcl42-GCST90100526	TRUE	reported	MedicineITLab	2	TRUE			0.0117198	1791		FALSE	TRUE
rs79283448	A	G	A	G	-0.448988	0.0287034	0.0317148	0.111457	FALSE	FALSE	FALSE	bbj-a-129	10	72115881	0.0187628		0.126066	Ischemic stroke || id:bbj-a-129	Ischemic stroke	Ischemic stroke || ||	TRUE	MedicineITLab	ebi-bcl42-GCST90100526	10	72115881	0.0996741	7.08E-06	1791	Serum magnesium levels || id:ebi-bcl42-GCST90100526	TRUE	reported	MedicineITLab	2	TRUE			0.0112149	1791		FALSE	TRUE
rs137997938	A	G	A	G	-0.533023	-0.00620897	0.0233765	0.0061884	FALSE	FALSE	FALSE	bbj-a-129	10	121514867	0.0759197		0.934819	Ischemic stroke || id:bbj-a-129	Ischemic stroke	Ischemic stroke || ||	TRUE	MedicineITLab	ebi-bcl42-GCST90100527	10	121514867	0.116421	5.03E-06	1674	Serum manganese levels || id:ebi-bcl42-GCST90100527	TRUE	reported	MedicineITLab	2	TRUE			0.0123818	1674		FALSE	TRUE
rs149628902	C	T	C	T	0.380108	0.0609485	0.0519867	0.00856136	FALSE	FALSE	FALSE	bbj-a-129	13	96107124	0.0716915		0.395242	Ischemic stroke || id:bbj-a-129	Ischemic stroke	Ischemic stroke || ||	TRUE	MedicineITLab	ebi-bcl42-GCST90100527	13	96107124	0.0815363	3.39E-06	1674	Serum manganese levels || id:ebi-bcl42-GCST90100527	TRUE	reported	MedicineITLab	2	TRUE			0.0128312	1674		FALSE	TRUE
rs2018513	C	A	C	A	0.21395	-0.0259109	0.198949	0.199833	FALSE	FALSE	FALSE	bbj-a-129	16	4227905	0.0148901		0.0818352	Ischemic stroke || id:bbj-a-129	Ischemic stroke	Ischemic stroke || ||	TRUE	MedicineITLab	ebi-bcl42-GCST90100527	16	4227905	0.047847	8.29E-06	1674	Serum manganese levels || id:ebi-bcl42-GCST90100527	TRUE	reported	MedicineITLab	2	TRUE			0.0118172	1674		FALSE	TRUE
rs2155533	A	G	A	G	0.201789	0.0207758	0.212935	0.236106	FALSE	FALSE	FALSE	bbj-a-129	11	133158722	0.0139078		0.13522	Ischemic stroke || id:bbj-a-129	Ischemic stroke	Ischemic stroke || ||	TRUE	MedicineITLab	ebi-bcl42-GCST90100527	11	133158722	0.0416948	1.42E-06	1674	Serum manganese levels || id:ebi-bcl42-GCST90100527	TRUE	reported	MedicineITLab	2	TRUE			0.0138151	1674		FALSE	TRUE
rs227446	C	G	C	G	0.351323	0.000480453	0.0584463	0.13115	FALSE	TRUE	FALSE	bbj-a-129	14	70440210	0.0172497		0.977779	Ischemic stroke || id:bbj-a-129	Ischemic stroke	Ischemic stroke || ||	TRUE	MedicineITLab	ebi-bcl42-GCST90100527	14	70440210	0.0724781	1.37E-06	1674	Serum manganese levels || id:ebi-bcl42-GCST90100527	TRUE	reported	MedicineITLab	2	TRUE			0.0138581	1674		FALSE	TRUE
rs2786750	C	T	C	T	0.298067	-0.0169476	0.0776219	0.189604	FALSE	FALSE	FALSE	bbj-a-129	6	151608235	0.0145776		0.245002	Ischemic stroke || id:bbj-a-129	Ischemic stroke	Ischemic stroke || ||	TRUE	MedicineITLab	ebi-bcl42-GCST90100527	6	151608235	0.0652644	5.31E-06	1674	Serum manganese levels || id:ebi-bcl42-GCST90100527	TRUE	reported	MedicineITLab	2	TRUE			0.0123212	1674		FALSE	TRUE
rs4239354	C	T	C	T	0.173928	0.00781565	0.299736	0.341773	FALSE	FALSE	FALSE	bbj-a-129	18	75883928	0.0134471		0.561094	Ischemic stroke || id:bbj-a-129	Ischemic stroke	Ischemic stroke || ||	TRUE	MedicineITLab	ebi-bcl42-GCST90100527	18	75883928	0.0383542	6.18E-06	1674	Serum manganese levels || id:ebi-bcl42-GCST90100527	TRUE	reported	MedicineITLab	2	TRUE			0.0121498	1674		FALSE	TRUE
rs10481221	G	C	G	C	0.240883	0.0199863	0.105596	0.127202	FALSE	TRUE	FALSE	bbj-a-129	8	56508812	0.0173204		0.248534	Ischemic stroke || id:bbj-a-129	Ischemic stroke	Ischemic stroke || ||	TRUE	MedicineITLab	ebi-bcl42-GCST90100528	8	56508812	0.0528585	5.55E-06	1752	Serum molybdenum levels || id:ebi-bcl42-GCST90100528	TRUE	reported	MedicineITLab	2	TRUE			0.0117279	1752		FALSE	TRUE
rs111260116	C	A	C	A	0.183091	0.0079049	0.257198	0.352351	FALSE	FALSE	FALSE	bbj-a-129	12	87289560	0.0123609		0.522491	Ischemic stroke || id:bbj-a-129	Ischemic stroke	Ischemic stroke || ||	TRUE	MedicineITLab	ebi-bcl42-GCST90100528	12	87289560	0.0381334	1.71E-06	1752	Serum molybdenum levels || id:ebi-bcl42-GCST90100528	TRUE	reported	MedicineITLab	2	TRUE			0.0130017	1752		FALSE	TRUE
rs12089211	A	T	A	T	0.212354	-0.0246154	0.258581	0.159778	FALSE	TRUE	FALSE	bbj-a-129	1	87827248	0.0165563		0.137075	Ischemic stroke || id:bbj-a-129	Ischemic stroke	Ischemic stroke || ||	TRUE	MedicineITLab	ebi-bcl42-GCST90100528	1	87827248	0.0390021	5.93E-08	1752	Serum molybdenum levels || id:ebi-bcl42-GCST90100528	TRUE	reported	MedicineITLab	2	TRUE			0.0166576	1752		FALSE	TRUE
rs12402232	A	C	A	C	0.168613	-0.00169635	0.354074	0.294043	FALSE	FALSE	FALSE	bbj-a-129	1	55365619	0.0131634		0.897461	Ischemic stroke || id:bbj-a-129	Ischemic stroke	Ischemic stroke || ||	TRUE	MedicineITLab	ebi-bcl42-GCST90100528	1	55365619	0.0379907	9.64E-06	1752	Serum molybdenum levels || id:ebi-bcl42-GCST90100528	TRUE	reported	MedicineITLab	2	TRUE			0.0111308	1752		FALSE	TRUE
rs12693546	T	C	T	C	0.394293	-0.0172695	0.0444369	0.0242231	FALSE	FALSE	FALSE	bbj-a-129	2	190486357	0.0383025		0.652082	Ischemic stroke || id:bbj-a-129	Ischemic stroke	Ischemic stroke || ||	TRUE	MedicineITLab	ebi-bcl42-GCST90100528	2	190486357	0.0806647	1.11E-06	1752	Serum molybdenum levels || id:ebi-bcl42-GCST90100528	TRUE	reported	MedicineITLab	2	TRUE			0.0134693	1752		FALSE	TRUE
rs1504607	C	T	C	T	0.330074	0.0812447	0.0626777	0.02167	FALSE	FALSE	FALSE	bbj-a-129	14	57471030	0.0389234		0.0368612	Ischemic stroke || id:bbj-a-129	Ischemic stroke	Ischemic stroke || ||	TRUE	MedicineITLab	ebi-bcl42-GCST90100528	14	57471030	0.0697633	2.41E-06	1752	Serum molybdenum levels || id:ebi-bcl42-GCST90100528	TRUE	reported	MedicineITLab	2	TRUE			0.0126302	1752		FALSE	TRUE
rs16839950	C	T	C	T	-0.333291	-0.0217458	0.0527514	0.030634	FALSE	FALSE	FALSE	bbj-a-129	2	156922963	0.0333398		0.51424	Ischemic stroke || id:bbj-a-129	Ischemic stroke	Ischemic stroke || ||	TRUE	MedicineITLab	ebi-bcl42-GCST90100528	2	156922963	0.0732207	5.69E-06	1752	Serum molybdenum levels || id:ebi-bcl42-GCST90100528	TRUE	reported	MedicineITLab	2	TRUE			0.0117012	1752		FALSE	TRUE
rs2075894	C	T	C	T	0.237808	0.00769566	0.126896	0.192918	FALSE	FALSE	FALSE	bbj-a-129	10	51556111	0.01499		0.607681	Ischemic stroke || id:bbj-a-129	Ischemic stroke	Ischemic stroke || ||	TRUE	MedicineITLab	ebi-bcl42-GCST90100528	10	51556111	0.0521385	5.45E-06	1752	Serum molybdenum levels || id:ebi-bcl42-GCST90100528	TRUE	reported	MedicineITLab	2	TRUE			0.011748	1752		FALSE	TRUE
rs3745925	A	C	A	C	0.153016	-0.00283044	0.346995	0.359196	FALSE	FALSE	FALSE	bbj-a-129	19	501900	0.0119313		0.81248	Ischemic stroke || id:bbj-a-129	Ischemic stroke	Ischemic stroke || ||	TRUE	MedicineITLab	ebi-bcl42-GCST90100528	19	501900	0.0343809	9.11E-06	1752	Serum molybdenum levels || id:ebi-bcl42-GCST90100528	TRUE	reported	MedicineITLab	2	TRUE			0.0111921	1752		FALSE	TRUE
rs39797	C	T	C	T	-0.380866	0.0733184	0.049708	0.037111	FALSE	FALSE	FALSE	bbj-a-129	5	168863432	0.0303915		0.0158453	Ischemic stroke || id:bbj-a-129	Ischemic stroke	Ischemic stroke || ||	TRUE	MedicineITLab	ebi-bcl42-GCST90100528	5	168863432	0.075191	4.51E-07	1752	Serum molybdenum levels || id:ebi-bcl42-GCST90100528	TRUE	reported	MedicineITLab	2	TRUE			0.0144495	1752		FALSE	TRUE
rs640715	G	T	G	T	-0.206357	-0.0055526	0.185832	0.150537	FALSE	FALSE	FALSE	bbj-a-129	7	51948108	0.0174295		0.75005	Ischemic stroke || id:bbj-a-129	Ischemic stroke	Ischemic stroke || ||	TRUE	MedicineITLab	ebi-bcl42-GCST90100528	7	51948108	0.0461676	8.34E-06	1752	Serum molybdenum levels || id:ebi-bcl42-GCST90100528	TRUE	reported	MedicineITLab	2	TRUE			0.0112874	1752		FALSE	TRUE
rs7239348	T	A	T	A	-0.187236	0.0190148	0.199864	0.308964	FALSE	TRUE	FALSE	bbj-a-129	18	56677615	0.0125195		0.128807	Ischemic stroke || id:bbj-a-129	Ischemic stroke	Ischemic stroke || ||	TRUE	MedicineITLab	ebi-bcl42-GCST90100528	18	56677615	0.0421715	9.57E-06	1752	Serum molybdenum levels || id:ebi-bcl42-GCST90100528	TRUE	reported	MedicineITLab	2	TRUE			0.0111388	1752		FALSE	TRUE
rs75943454	G	A	G	A	0.439748	0.0113591	0.0331773	0.0401342	FALSE	FALSE	FALSE	bbj-a-129	3	161517382	0.0316812		0.719936	Ischemic stroke || id:bbj-a-129	Ischemic stroke	Ischemic stroke || ||	TRUE	MedicineITLab	ebi-bcl42-GCST90100528	3	161517382	0.0909723	1.46E-06	1752	Serum molybdenum levels || id:ebi-bcl42-GCST90100528	TRUE	reported	MedicineITLab	2	TRUE			0.0131762	1752		FALSE	TRUE
rs7628995	A	G	A	G	0.175587	-0.0106634	0.331315	0.222625	FALSE	FALSE	FALSE	bbj-a-129	3	68323423	0.015098		0.480017	Ischemic stroke || id:bbj-a-129	Ischemic stroke	Ischemic stroke || ||	TRUE	MedicineITLab	ebi-bcl42-GCST90100528	3	68323423	0.039043	7.34E-06	1752	Serum molybdenum levels || id:ebi-bcl42-GCST90100528	TRUE	reported	MedicineITLab	2	TRUE			0.0114254	1752		FALSE	TRUE
rs76606743	G	A	G	A	0.210532	-0.0159133	0.145522	0.143749	FALSE	FALSE	FALSE	bbj-a-129	16	77830457	0.0164477		0.333287	Ischemic stroke || id:bbj-a-129	Ischemic stroke	Ischemic stroke || ||	TRUE	MedicineITLab	ebi-bcl42-GCST90100528	16	77830457	0.0474654	9.76E-06	1752	Serum molybdenum levels || id:ebi-bcl42-GCST90100528	TRUE	reported	MedicineITLab	2	TRUE			0.011117	1752		FALSE	TRUE
rs78240379	G	C	G	C	0.371204	-0.0421031	0.0448459	0.0523256	FALSE	TRUE	FALSE	bbj-a-129	8	1848759	0.0280754		0.133707	Ischemic stroke || id:bbj-a-129	Ischemic stroke	Ischemic stroke || ||	TRUE	MedicineITLab	ebi-bcl42-GCST90100528	8	1848759	0.0817499	5.99E-06	1752	Serum molybdenum levels || id:ebi-bcl42-GCST90100528	TRUE	reported	MedicineITLab	2	TRUE			0.0116446	1752		FALSE	TRUE
rs9310713	G	A	G	A	0.151267	-0.0304315	0.483855	0.460406	FALSE	FALSE	FALSE	bbj-a-129	3	23204095	0.0115456		0.00839499	Ischemic stroke || id:bbj-a-129	Ischemic stroke	Ischemic stroke || ||	TRUE	MedicineITLab	ebi-bcl42-GCST90100528	3	23204095	0.0334915	6.71E-06	1752	Serum molybdenum levels || id:ebi-bcl42-GCST90100528	TRUE	reported	MedicineITLab	2	TRUE			0.0115225	1752		FALSE	TRUE
rs9632898	T	C	T	C	-0.283223	0.0101126	0.114676	0.0659566	FALSE	FALSE	FALSE	bbj-a-129	9	98214758	0.0243874		0.678389	Ischemic stroke || id:bbj-a-129	Ischemic stroke	Ischemic stroke || ||	TRUE	MedicineITLab	ebi-bcl42-GCST90100528	9	98214758	0.0634086	8.46E-06	1752	Serum molybdenum levels || id:ebi-bcl42-GCST90100528	TRUE	reported	MedicineITLab	2	TRUE			0.011272	1752		FALSE	TRUE
rs10772352	G	A	G	A	0.186377	0.00912074	0.294472	0.281241	FALSE	FALSE	FALSE	bbj-a-129	12	10839017	0.0140503		0.516242	Ischemic stroke || id:bbj-a-129	Ischemic stroke	Ischemic stroke || ||	TRUE	MedicineITLab	ebi-bcl42-GCST90100529	12	10839017	0.0387851	1.68E-06	1756	Serum nickel levels || id:ebi-bcl42-GCST90100529	TRUE	reported	MedicineITLab	2	TRUE			0.0129941	1756		FALSE	TRUE
rs114018631	T	C	T	C	0.764645	0.056511	0.0116558	0.00996839	FALSE	FALSE	FALSE	bbj-a-129	3	111540520	0.059558		0.342702	Ischemic stroke || id:bbj-a-129	Ischemic stroke	Ischemic stroke || ||	TRUE	MedicineITLab	ebi-bcl42-GCST90100529	3	111540520	0.159033	1.65E-06	1756	Serum nickel levels || id:ebi-bcl42-GCST90100529	TRUE	reported	MedicineITLab	2	TRUE			0.0130086	1756		FALSE	TRUE
rs12403087	A	G	A	G	0.166716	-0.00183717	0.330304	0.371158	FALSE	FALSE	FALSE	bbj-a-129	1	110972477	0.0119225		0.877537	Ischemic stroke || id:bbj-a-129	Ischemic stroke	Ischemic stroke || ||	TRUE	MedicineITLab	ebi-bcl42-GCST90100529	1	110972477	0.0358602	3.59E-06	1756	Serum nickel levels || id:ebi-bcl42-GCST90100529	TRUE	reported	MedicineITLab	2	TRUE			0.0121725	1756		FALSE	TRUE
rs145980678	A	G	A	G	-0.566813	0.0217846	0.0229438	0.0226937	FALSE	FALSE	FALSE	bbj-a-129	9	30680977	0.0388176		0.57466	Ischemic stroke || id:bbj-a-129	Ischemic stroke	Ischemic stroke || ||	TRUE	MedicineITLab	ebi-bcl42-GCST90100529	9	30680977	0.116883	1.35E-06	1756	Serum nickel levels || id:ebi-bcl42-GCST90100529	TRUE	reported	MedicineITLab	2	TRUE			0.0132301	1756		FALSE	TRUE
rs1902848	A	G	A	G	-0.166637	0.0273125	0.301525	0.333163	FALSE	FALSE	FALSE	bbj-a-129	4	20652584	0.0124661		0.0284564	Ischemic stroke || id:bbj-a-129	Ischemic stroke	Ischemic stroke || ||	TRUE	MedicineITLab	ebi-bcl42-GCST90100529	4	20652584	0.0369291	6.84E-06	1756	Serum nickel levels || id:ebi-bcl42-GCST90100529	TRUE	reported	MedicineITLab	2	TRUE			0.0114753	1756		FALSE	TRUE
rs225644	T	C	T	C	0.334221	0.0228691	0.0750165	0.080708	FALSE	FALSE	FALSE	bbj-a-129	6	142482215	0.0239329		0.339298	Ischemic stroke || id:bbj-a-129	Ischemic stroke	Ischemic stroke || ||	TRUE	MedicineITLab	ebi-bcl42-GCST90100529	6	142482215	0.0737385	6.23E-06	1756	Serum nickel levels || id:ebi-bcl42-GCST90100529	TRUE	reported	MedicineITLab	2	TRUE			0.0115769	1756		FALSE	TRUE
rs2440123	C	T	C	T	0.180679	0.00841596	0.248604	0.219681	FALSE	FALSE	FALSE	bbj-a-129	17	48330312	0.0140062		0.547925	Ischemic stroke || id:bbj-a-129	Ischemic stroke	Ischemic stroke || ||	TRUE	MedicineITLab	ebi-bcl42-GCST90100529	17	48330312	0.0398652	6.23E-06	1756	Serum nickel levels || id:ebi-bcl42-GCST90100529	TRUE	reported	MedicineITLab	2	TRUE			0.0115755	1756		FALSE	TRUE
rs2703457	C	T	C	T	-0.271458	0.0370422	0.0954202	0.131753	FALSE	FALSE	FALSE	bbj-a-129	4	55484356	0.0169074		0.0284597	Ischemic stroke || id:bbj-a-129	Ischemic stroke	Ischemic stroke || ||	TRUE	MedicineITLab	ebi-bcl42-GCST90100529	4	55484356	0.0583454	3.53E-06	1756	Serum nickel levels || id:ebi-bcl42-GCST90100529	TRUE	reported	MedicineITLab	2	TRUE			0.0121909	1756		FALSE	TRUE
rs34898521	C	T	C	T	0.162695	-0.0221752	0.426867	0.356295	FALSE	FALSE	FALSE	bbj-a-129	2	56581976	0.0130885		0.0902173	Ischemic stroke || id:bbj-a-129	Ischemic stroke	Ischemic stroke || ||	TRUE	MedicineITLab	ebi-bcl42-GCST90100529	2	56581976	0.0364571	8.61E-06	1756	Serum nickel levels || id:ebi-bcl42-GCST90100529	TRUE	reported	MedicineITLab	2	TRUE			0.0112267	1756		FALSE	TRUE
rs3851117	A	G	A	G	-0.343641	-0.0260859	0.0587888	0.0852564	FALSE	FALSE	FALSE	bbj-a-129	11	57237113	0.02174		0.230178	Ischemic stroke || id:bbj-a-129	Ischemic stroke	Ischemic stroke || ||	TRUE	MedicineITLab	ebi-bcl42-GCST90100529	11	57237113	0.0770552	8.73E-06	1756	Serum nickel levels || id:ebi-bcl42-GCST90100529	TRUE	reported	MedicineITLab	2	TRUE			0.0112119	1756		FALSE	TRUE
rs4871879	G	A	G	A	0.178869	0.00713215	0.327886	0.281847	FALSE	FALSE	FALSE	bbj-a-129	8	23393234	0.0140504		0.611725	Ischemic stroke || id:bbj-a-129	Ischemic stroke	Ischemic stroke || ||	TRUE	MedicineITLab	ebi-bcl42-GCST90100529	8	23393234	0.0402358	9.32E-06	1756	Serum nickel levels || id:ebi-bcl42-GCST90100529	TRUE	reported	MedicineITLab	2	TRUE			0.0111416	1756		FALSE	TRUE
rs6035716	T	C	T	C	0.283901	0.0298173	0.0824471	0.095525	FALSE	FALSE	FALSE	bbj-a-129	20	20835517	0.020634		0.148443	Ischemic stroke || id:bbj-a-129	Ischemic stroke	Ischemic stroke || ||	TRUE	MedicineITLab	ebi-bcl42-GCST90100529	20	20835517	0.0615554	4.28E-06	1756	Serum nickel levels || id:ebi-bcl42-GCST90100529	TRUE	reported	MedicineITLab	2	TRUE			0.0119822	1756		FALSE	TRUE
rs60926986	C	T	C	T	0.178482	-0.0158779	0.341966	0.312823	FALSE	FALSE	FALSE	bbj-a-129	18	3064850	0.0131859		0.228528	Ischemic stroke || id:bbj-a-129	Ischemic stroke	Ischemic stroke || ||	TRUE	MedicineITLab	ebi-bcl42-GCST90100529	18	3064850	0.0363167	9.73E-07	1756	Serum nickel levels || id:ebi-bcl42-GCST90100529	TRUE	reported	MedicineITLab	2	TRUE			0.0135833	1756		FALSE	TRUE
rs7318691	A	G	A	G	0.201615	-0.00927847	0.160372	0.170427	FALSE	FALSE	FALSE	bbj-a-129	13	96125127	0.0153162		0.544651	Ischemic stroke || id:bbj-a-129	Ischemic stroke	Ischemic stroke || ||	TRUE	MedicineITLab	ebi-bcl42-GCST90100529	13	96125127	0.0453191	9.18E-06	1756	Serum nickel levels || id:ebi-bcl42-GCST90100529	TRUE	reported	MedicineITLab	2	TRUE			0.0111579	1756		FALSE	TRUE
rs7713992	A	C	A	C	-0.162415	-0.0267974	0.373725	0.411922	FALSE	FALSE	FALSE	bbj-a-129	5	17375144	0.0116748		0.021715	Ischemic stroke || id:bbj-a-129	Ischemic stroke	Ischemic stroke || ||	TRUE	MedicineITLab	ebi-bcl42-GCST90100529	5	17375144	0.0347491	3.18E-06	1756	Serum nickel levels || id:ebi-bcl42-GCST90100529	TRUE	reported	MedicineITLab	2	TRUE			0.0123016	1756		FALSE	TRUE
rs10991100	A	C	A	C	-0.301363	-0.0125443	0.0685584	0.0580423	FALSE	FALSE	FALSE	bbj-a-129	9	106852417	0.0244591		0.608043	Ischemic stroke || id:bbj-a-129	Ischemic stroke	Ischemic stroke || ||	TRUE	MedicineITLab	ebi-bcl42-GCST90100530	9	106852417	0.0652545	4.15E-06	1765	Serum lead levels || id:ebi-bcl42-GCST90100530	TRUE	reported	MedicineITLab	2	TRUE			0.0119532	1765		FALSE	TRUE
rs11639885	A	G	A	G	-0.297024	0.00407397	0.0880768	0.165755	FALSE	FALSE	FALSE	bbj-a-129	16	77119543	0.0156253		0.794301	Ischemic stroke || id:bbj-a-129	Ischemic stroke	Ischemic stroke || ||	TRUE	MedicineITLab	ebi-bcl42-GCST90100530	16	77119543	0.0589039	5.07E-07	1765	Serum lead levels || id:ebi-bcl42-GCST90100530	TRUE	reported	MedicineITLab	2	TRUE			0.0142175	1765		FALSE	TRUE
rs12101120	C	T	C	T	-0.154837	0.0147349	0.381601	0.419354	FALSE	FALSE	FALSE	bbj-a-129	14	24292941	0.0119011		0.215672	Ischemic stroke || id:bbj-a-129	Ischemic stroke	Ischemic stroke || ||	TRUE	MedicineITLab	ebi-bcl42-GCST90100530	14	24292941	0.0338117	4.99E-06	1765	Serum lead levels || id:ebi-bcl42-GCST90100530	TRUE	reported	MedicineITLab	2	TRUE			0.0117551	1765		FALSE	TRUE
rs12617786	A	G	A	G	0.16039	0.00739429	0.442117	0.452683	FALSE	FALSE	FALSE	bbj-a-129	2	160047009	0.0119585		0.536357	Ischemic stroke || id:bbj-a-129	Ischemic stroke	Ischemic stroke || ||	TRUE	MedicineITLab	ebi-bcl42-GCST90100530	2	160047009	0.0344604	3.50E-06	1765	Serum lead levels || id:ebi-bcl42-GCST90100530	TRUE	reported	MedicineITLab	2	TRUE			0.0121383	1765		FALSE	TRUE
rs187391771	A	G	A	G	-0.84443	-0.00855535	0.00936463	0.012689	FALSE	FALSE	FALSE	bbj-a-129	5	36634417	0.0586224		0.883969	Ischemic stroke || id:bbj-a-129	Ischemic stroke	Ischemic stroke || ||	TRUE	MedicineITLab	ebi-bcl42-GCST90100530	5	36634417	0.189062	8.46E-06	1765	Serum lead levels || id:ebi-bcl42-GCST90100530	TRUE	reported	MedicineITLab	2	TRUE			0.0111887	1765		FALSE	TRUE
rs2415030	C	T	C	T	-0.168437	0.0110153	0.415844	0.37008	FALSE	FALSE	FALSE	bbj-a-129	15	69175971	0.0122486		0.368489	Ischemic stroke || id:bbj-a-129	Ischemic stroke	Ischemic stroke || ||	TRUE	MedicineITLab	ebi-bcl42-GCST90100530	15	69175971	0.0357035	2.58E-06	1765	Serum lead levels || id:ebi-bcl42-GCST90100530	TRUE	reported	MedicineITLab	2	TRUE			0.0124667	1765		FALSE	TRUE
rs2887641	T	C	T	C	0.172023	0.0216031	0.366625	0.307711	FALSE	FALSE	FALSE	bbj-a-129	14	97526928	0.0128794		0.093476	Ischemic stroke || id:bbj-a-129	Ischemic stroke	Ischemic stroke || ||	TRUE	MedicineITLab	ebi-bcl42-GCST90100530	14	97526928	0.035345	1.24E-06	1765	Serum lead levels || id:ebi-bcl42-GCST90100530	TRUE	reported	MedicineITLab	2	TRUE			0.0132577	1765		FALSE	TRUE
rs3808518	G	T	G	T	0.163919	0.00158908	0.276954	0.339261	FALSE	FALSE	FALSE	bbj-a-129	8	11143272	0.0121166		0.895657	Ischemic stroke || id:bbj-a-129	Ischemic stroke	Ischemic stroke || ||	TRUE	MedicineITLab	ebi-bcl42-GCST90100530	8	11143272	0.0364469	7.33E-06	1765	Serum lead levels || id:ebi-bcl42-GCST90100530	TRUE	reported	MedicineITLab	2	TRUE			0.0113431	1765		FALSE	TRUE
rs45576138	A	G	A	G	0.399763	-0.0372668	0.0419877	0.0552707	FALSE	FALSE	FALSE	bbj-a-129	2	31597922	0.0256554		0.146338	Ischemic stroke || id:bbj-a-129	Ischemic stroke	Ischemic stroke || ||	TRUE	MedicineITLab	ebi-bcl42-GCST90100530	2	31597922	0.0841199	2.18E-06	1765	Serum lead levels || id:ebi-bcl42-GCST90100530	TRUE	reported	MedicineITLab	2	TRUE			0.0126482	1765		FALSE	TRUE
rs60698614	C	G	C	G	0.16044	-0.0183505	0.395683	0.361084	FALSE	TRUE	FALSE	bbj-a-129	6	85373896	0.0119513		0.124675	Ischemic stroke || id:bbj-a-129	Ischemic stroke	Ischemic stroke || ||	TRUE	MedicineITLab	ebi-bcl42-GCST90100530	6	85373896	0.0331683	1.43E-06	1765	Serum lead levels || id:ebi-bcl42-GCST90100530	TRUE	reported	MedicineITLab	2	TRUE			0.0130979	1765		FALSE	TRUE
rs72821510	T	C	T	C	0.204819	-0.0296321	0.151203	0.0903767	FALSE	FALSE	FALSE	bbj-a-129	2	106142896	0.020556		0.149436	Ischemic stroke || id:bbj-a-129	Ischemic stroke	Ischemic stroke || ||	TRUE	MedicineITLab	ebi-bcl42-GCST90100530	2	106142896	0.0456036	7.54E-06	1765	Serum lead levels || id:ebi-bcl42-GCST90100530	TRUE	reported	MedicineITLab	2	TRUE			0.0113123	1765		FALSE	TRUE
rs79481489	G	A	G	A	0.444574	0.0185627	0.0391582	0.0497233	FALSE	FALSE	FALSE	bbj-a-129	4	97776440	0.0278592		0.505217	Ischemic stroke || id:bbj-a-129	Ischemic stroke	Ischemic stroke || ||	TRUE	MedicineITLab	ebi-bcl42-GCST90100530	4	97776440	0.095041	3.12E-06	1765	Serum lead levels || id:ebi-bcl42-GCST90100530	TRUE	reported	MedicineITLab	2	TRUE			0.0122591	1765		FALSE	TRUE
rs10947698	A	G	A	G	-0.321009	-0.0020892	0.0639489	0.166665	FALSE	FALSE	FALSE	bbj-a-129	6	37723353	0.017487		0.904902	Ischemic stroke || id:bbj-a-129	Ischemic stroke	Ischemic stroke || ||	TRUE	MedicineITLab	ebi-bcl42-GCST90100531	6	37723353	0.0673191	2.01E-06	1795	Serum rubidium levels || id:ebi-bcl42-GCST90100531	TRUE	reported	MedicineITLab	2	TRUE			0.0125229	1795		FALSE	TRUE
rs113762768	A	G	A	G	-0.366274	-0.0468296	0.0469654	0.0351667	FALSE	FALSE	FALSE	bbj-a-129	10	102365054	0.0357264		0.189931	Ischemic stroke || id:bbj-a-129	Ischemic stroke	Ischemic stroke || ||	TRUE	MedicineITLab	ebi-bcl42-GCST90100531	10	102365054	0.0807792	6.17E-06	1795	Serum rubidium levels || id:ebi-bcl42-GCST90100531	TRUE	reported	MedicineITLab	2	TRUE			0.0113366	1795		FALSE	TRUE
rs11680748	G	T	G	T	0.151786	0.00557404	0.408124	0.456278	FALSE	FALSE	FALSE	bbj-a-129	2	152243511	0.012104		0.645147	Ischemic stroke || id:bbj-a-129	Ischemic stroke	Ischemic stroke || ||	TRUE	MedicineITLab	ebi-bcl42-GCST90100531	2	152243511	0.033906	8.06E-06	1795	Serum rubidium levels || id:ebi-bcl42-GCST90100531	TRUE	reported	MedicineITLab	2	TRUE			0.0110536	1795		FALSE	TRUE
rs1432288	T	G	T	G	-0.169747	0.00910858	0.294662	0.269828	FALSE	FALSE	FALSE	bbj-a-129	2	134295487	0.0134827		0.499309	Ischemic stroke || id:bbj-a-129	Ischemic stroke	Ischemic stroke || ||	TRUE	MedicineITLab	ebi-bcl42-GCST90100531	2	134295487	0.0370279	4.87E-06	1795	Serum rubidium levels || id:ebi-bcl42-GCST90100531	TRUE	reported	MedicineITLab	2	TRUE			0.0115852	1795		FALSE	TRUE
rs148754630	C	G	C	G	0.344971	-0.0250924	0.0638557	0.0231669	FALSE	TRUE	FALSE	bbj-a-129	15	96666182	0.042139		0.551532	Ischemic stroke || id:bbj-a-129	Ischemic stroke	Ischemic stroke || ||	TRUE	MedicineITLab	ebi-bcl42-GCST90100531	15	96666182	0.0711713	1.36E-06	1795	Serum rubidium levels || id:ebi-bcl42-GCST90100531	TRUE	reported	MedicineITLab	2	TRUE			0.0129337	1795		FALSE	TRUE
rs2454029	T	C	T	C	0.233653	0.0264172	0.130552	0.091408	FALSE	FALSE	FALSE	bbj-a-129	8	104077522	0.0203792		0.194877	Ischemic stroke || id:bbj-a-129	Ischemic stroke	Ischemic stroke || ||	TRUE	MedicineITLab	ebi-bcl42-GCST90100531	8	104077522	0.0498634	3.00E-06	1795	Serum rubidium levels || id:ebi-bcl42-GCST90100531	TRUE	reported	MedicineITLab	2	TRUE			0.012098	1795		FALSE	TRUE
rs4452537	T	A	T	A	0.170735	-0.00571749	0.276355	0.263055	FALSE	TRUE	FALSE	bbj-a-129	5	104121124	0.0132819		0.666853	Ischemic stroke || id:bbj-a-129	Ischemic stroke	Ischemic stroke || ||	TRUE	MedicineITLab	ebi-bcl42-GCST90100531	5	104121124	0.0366837	3.49E-06	1795	Serum rubidium levels || id:ebi-bcl42-GCST90100531	TRUE	reported	MedicineITLab	2	TRUE			0.0119372	1795		FALSE	TRUE
rs572726	T	C	T	C	0.157336	0.000207676	0.35113	0.417731	FALSE	FALSE	FALSE	bbj-a-129	9	27178473	0.011885		0.986059	Ischemic stroke || id:bbj-a-129	Ischemic stroke	Ischemic stroke || ||	TRUE	MedicineITLab	ebi-bcl42-GCST90100531	9	27178473	0.0351953	8.30E-06	1795	Serum rubidium levels || id:ebi-bcl42-GCST90100531	TRUE	reported	MedicineITLab	2	TRUE			0.0110228	1795		FALSE	TRUE
rs743292	G	A	G	A	-0.150255	0.0126305	0.416507	0.362896	FALSE	FALSE	FALSE	bbj-a-129	21	39119418	0.0118995		0.288495	Ischemic stroke || id:bbj-a-129	Ischemic stroke	Ischemic stroke || ||	TRUE	MedicineITLab	ebi-bcl42-GCST90100531	21	39119418	0.0329897	5.60E-06	1795	Serum rubidium levels || id:ebi-bcl42-GCST90100531	TRUE	reported	MedicineITLab	2	TRUE			0.0114373	1795		FALSE	TRUE
rs12002585	C	T	C	T	0.243425	0.00409543	0.109831	0.173989	FALSE	FALSE	FALSE	bbj-a-129	9	81958890	0.015624		0.793224	Ischemic stroke || id:bbj-a-129	Ischemic stroke	Ischemic stroke || ||	TRUE	MedicineITLab	ebi-bcl42-GCST90100532	9	81958890	0.0506463	1.67E-06	1799	Serum selenium levels || id:ebi-bcl42-GCST90100532	TRUE	reported	MedicineITLab	2	TRUE			0.0126923	1799		FALSE	TRUE
rs12212501	G	A	G	A	0.167405	0.0288798	0.229243	0.175377	FALSE	FALSE	FALSE	bbj-a-129	6	17760365	0.0170168		0.0896706	Ischemic stroke || id:bbj-a-129	Ischemic stroke	Ischemic stroke || ||	TRUE	MedicineITLab	ebi-bcl42-GCST90100532	6	17760365	0.0371259	6.93E-06	1799	Serum selenium levels || id:ebi-bcl42-GCST90100532	TRUE	reported	MedicineITLab	2	TRUE			0.0111879	1799		FALSE	TRUE
rs150284866	T	G	T	G	-0.364425	0.0636966	0.0493531	0.0182486	FALSE	FALSE	FALSE	bbj-a-129	6	51172197	0.0501765		0.20428	Ischemic stroke || id:bbj-a-129	Ischemic stroke	Ischemic stroke || ||	TRUE	MedicineITLab	ebi-bcl42-GCST90100532	6	51172197	0.0783063	3.50E-06	1799	Serum selenium levels || id:ebi-bcl42-GCST90100532	TRUE	reported	MedicineITLab	2	TRUE			0.0119089	1799		FALSE	TRUE
rs1735009	G	C	G	C	0.164272	0.00832873	0.355786	0.293898	FALSE	TRUE	FALSE	bbj-a-129	7	155964676	0.0143324		0.561164	Ischemic stroke || id:bbj-a-129	Ischemic stroke	Ischemic stroke || ||	TRUE	MedicineITLab	ebi-bcl42-GCST90100532	7	155964676	0.0363153	6.48E-06	1799	Serum selenium levels || id:ebi-bcl42-GCST90100532	TRUE	reported	MedicineITLab	2	TRUE			0.0112586	1799		FALSE	TRUE
rs199591346	A	C	A	C	0.158398	0.00163266	0.381601	0.439224	FALSE	FALSE	FALSE	bbj-a-129	8	108689724	0.0122166		0.893685	Ischemic stroke || id:bbj-a-129	Ischemic stroke	Ischemic stroke || ||	TRUE	MedicineITLab	ebi-bcl42-GCST90100532	8	108689724	0.0357457	9.94E-06	1799	Serum selenium levels || id:ebi-bcl42-GCST90100532	TRUE	reported	MedicineITLab	2	TRUE			0.010809	1799		FALSE	TRUE
rs2460222	A	G	A	G	-0.142878	-0.0108225	0.405776	0.532534	FALSE	FALSE	FALSE	bbj-a-129	8	103972511	0.0115232		0.347631	Ischemic stroke || id:bbj-a-129	Ischemic stroke	Ischemic stroke || ||	TRUE	MedicineITLab	ebi-bcl42-GCST90100532	8	103972511	0.0321519	9.38E-06	1799	Serum selenium levels || id:ebi-bcl42-GCST90100532	TRUE	reported	MedicineITLab	2	TRUE			0.0108698	1799		FALSE	TRUE
rs2739436	G	A	G	A	0.168372	-0.00143435	0.262762	0.22406	FALSE	FALSE	FALSE	bbj-a-129	19	51526662	0.0148746		0.923179	Ischemic stroke || id:bbj-a-129	Ischemic stroke	Ischemic stroke || ||	TRUE	MedicineITLab	ebi-bcl42-GCST90100532	19	51526662	0.0379453	9.67E-06	1799	Serum selenium levels || id:ebi-bcl42-GCST90100532	TRUE	reported	MedicineITLab	2	TRUE			0.0108379	1799		FALSE	TRUE
rs2893880	C	G	C	G	0.170682	0.00123051	0.39568	0.347913	FALSE	TRUE	FALSE	bbj-a-129	10	63697616	0.0125367		0.921811	Ischemic stroke || id:bbj-a-129	Ischemic stroke	Ischemic stroke || ||	TRUE	MedicineITLab	ebi-bcl42-GCST90100532	10	63697616	0.0345557	8.57E-07	1799	Serum selenium levels || id:ebi-bcl42-GCST90100532	TRUE	reported	MedicineITLab	2	TRUE			0.0133947	1799		FALSE	TRUE
rs7175415	C	T	C	T	-0.160714	-0.00970929	0.441851	0.554613	FALSE	FALSE	FALSE	bbj-a-129	15	48990589	0.0116753		0.405628	Ischemic stroke || id:bbj-a-129	Ischemic stroke	Ischemic stroke || ||	TRUE	MedicineITLab	ebi-bcl42-GCST90100532	15	48990589	0.0321072	6.12E-07	1799	Serum selenium levels || id:ebi-bcl42-GCST90100532	TRUE	reported	MedicineITLab	2	TRUE			0.0137512	1799		FALSE	TRUE
rs74444807	G	C	G	C	-0.555692	-0.0457101	0.0228005	0.0380639	FALSE	TRUE	FALSE	bbj-a-129	2	233930978	0.0332939		0.169775	Ischemic stroke || id:bbj-a-129	Ischemic stroke	Ischemic stroke || ||	TRUE	MedicineITLab	ebi-bcl42-GCST90100532	2	233930978	0.125096	9.45E-06	1799	Serum selenium levels || id:ebi-bcl42-GCST90100532	TRUE	reported	MedicineITLab	2	TRUE			0.0108615	1799		FALSE	TRUE
rs75832308	A	G	A	G	-0.297146	-0.00113982	0.0726728	0.0762771	FALSE	FALSE	FALSE	bbj-a-129	20	3475411	0.024531		0.96294	Ischemic stroke || id:bbj-a-129	Ischemic stroke	Ischemic stroke || ||	TRUE	MedicineITLab	ebi-bcl42-GCST90100532	20	3475411	0.0666332	8.73E-06	1799	Serum selenium levels || id:ebi-bcl42-GCST90100532	TRUE	reported	MedicineITLab	2	TRUE			0.0109454	1799		FALSE	TRUE
rs7842322	C	T	C	T	0.189629	0.0115907	0.161701	0.31714	FALSE	FALSE	FALSE	bbj-a-129	8	139417789	0.012718		0.362105	Ischemic stroke || id:bbj-a-129	Ischemic stroke	Ischemic stroke || ||	TRUE	MedicineITLab	ebi-bcl42-GCST90100532	8	139417789	0.042637	9.22E-06	1799	Serum selenium levels || id:ebi-bcl42-GCST90100532	TRUE	reported	MedicineITLab	2	TRUE			0.0108876	1799		FALSE	TRUE
rs78679504	C	G	C	G	-0.178323	-0.0109197	0.229472	0.218669	FALSE	TRUE	FALSE	bbj-a-129	15	95633183	0.0143442		0.446501	Ischemic stroke || id:bbj-a-129	Ischemic stroke	Ischemic stroke || ||	TRUE	MedicineITLab	ebi-bcl42-GCST90100532	15	95633183	0.0377151	2.44E-06	1799	Serum selenium levels || id:ebi-bcl42-GCST90100532	TRUE	reported	MedicineITLab	2	TRUE			0.0122876	1799		FALSE	TRUE
rs116202444	G	A	G	A	0.247628	-0.00533072	0.0702281	0.101273	FALSE	FALSE	FALSE	bbj-a-129	5	168720206	0.0196087		0.785733	Ischemic stroke || id:bbj-a-129	Ischemic stroke	Ischemic stroke || ||	TRUE	MedicineITLab	ebi-bcl42-GCST90100533	5	168720206	0.0558469	9.81E-06	1793	Serum tin levels || id:ebi-bcl42-GCST90100533	TRUE	reported	MedicineITLab	2	TRUE			0.0108584	1793		FALSE	TRUE
rs1995005	T	C	T	C	0.144904	0.00113374	0.277469	0.358736	FALSE	FALSE	FALSE	bbj-a-129	8	18333210	0.0119778		0.92459	Ischemic stroke || id:bbj-a-129	Ischemic stroke	Ischemic stroke || ||	TRUE	MedicineITLab	ebi-bcl42-GCST90100533	8	18333210	0.0319614	6.18E-06	1793	Serum tin levels || id:ebi-bcl42-GCST90100533	TRUE	reported	MedicineITLab	2	TRUE			0.0113464	1793		FALSE	TRUE
rs2177369	A	G	A	G	0.164339	-0.0370624	0.195292	0.231058	FALSE	FALSE	FALSE	bbj-a-129	10	50843729	0.0141076		0.00861093	Ischemic stroke || id:bbj-a-129	Ischemic stroke	Ischemic stroke || ||	TRUE	MedicineITLab	ebi-bcl42-GCST90100533	10	50843729	0.0364851	7.09E-06	1793	Serum tin levels || id:ebi-bcl42-GCST90100533	TRUE	reported	MedicineITLab	2	TRUE			0.0112011	1793		FALSE	TRUE
rs2488472	T	C	T	C	-0.16214	0.00565716	0.188968	0.221813	FALSE	FALSE	FALSE	bbj-a-129	1	242019919	0.0138544		0.683033	Ischemic stroke || id:bbj-a-129	Ischemic stroke	Ischemic stroke || ||	TRUE	MedicineITLab	ebi-bcl42-GCST90100533	1	242019919	0.0364796	9.35E-06	1793	Serum tin levels || id:ebi-bcl42-GCST90100533	TRUE	reported	MedicineITLab	2	TRUE			0.0109099	1793		FALSE	TRUE
rs2595886	A	C	A	C	-0.266816	0.0307862	0.0723018	0.0427697	FALSE	FALSE	FALSE	bbj-a-129	3	100767490	0.0287178		0.283709	Ischemic stroke || id:bbj-a-129	Ischemic stroke	Ischemic stroke || ||	TRUE	MedicineITLab	ebi-bcl42-GCST90100533	3	100767490	0.0559707	2.02E-06	1793	Serum tin levels || id:ebi-bcl42-GCST90100533	TRUE	reported	MedicineITLab	2	TRUE			0.0125294	1793		FALSE	TRUE
rs72803239	T	A	T	A	0.43303	0.0348563	0.0217702	0.053697	FALSE	TRUE	FALSE	bbj-a-129	5	112431868	0.0251159		0.165193	Ischemic stroke || id:bbj-a-129	Ischemic stroke	Ischemic stroke || ||	TRUE	MedicineITLab	ebi-bcl42-GCST90100533	5	112431868	0.0966718	7.96E-06	1793	Serum tin levels || id:ebi-bcl42-GCST90100533	TRUE	reported	MedicineITLab	2	TRUE			0.011079	1793		FALSE	TRUE
rs7830738	T	C	T	C	0.170065	-0.0370374	0.168047	0.192208	FALSE	FALSE	FALSE	bbj-a-129	8	90953572	0.0154383		0.0164373	Ischemic stroke || id:bbj-a-129	Ischemic stroke	Ischemic stroke || ||	TRUE	MedicineITLab	ebi-bcl42-GCST90100533	8	90953572	0.0381262	8.69E-06	1793	Serum tin levels || id:ebi-bcl42-GCST90100533	TRUE	reported	MedicineITLab	2	TRUE			0.0109873	1793		FALSE	TRUE
rs11897623	C	T	C	T	-0.427091	-0.00524036	0.0443589	0.0496337	FALSE	FALSE	FALSE	bbj-a-129	2	21848682	0.0282824		0.853004	Ischemic stroke || id:bbj-a-129	Ischemic stroke	Ischemic stroke || ||	TRUE	MedicineITLab	ebi-bcl42-GCST90100534	2	21848682	0.0789949	7.29E-08	1797	Serum strontium levels || id:ebi-bcl42-GCST90100534	TRUE	reported	MedicineITLab	2	TRUE			0.0160237	1797		FALSE	TRUE
rs145046785	A	G	A	G	0.416456	0.0646976	0.0366731	0.025607	FALSE	FALSE	FALSE	bbj-a-129	4	15768518	0.0377828		0.08683	Ischemic stroke || id:bbj-a-129	Ischemic stroke	Ischemic stroke || ||	TRUE	MedicineITLab	ebi-bcl42-GCST90100534	4	15768518	0.090705	4.71E-06	1797	Serum strontium levels || id:ebi-bcl42-GCST90100534	TRUE	reported	MedicineITLab	2	TRUE			0.0116076	1797		FALSE	TRUE
rs1809824	G	A	G	A	0.157177	-0.00288093	0.252498	0.343459	FALSE	FALSE	FALSE	bbj-a-129	3	82911355	0.0121323		0.812301	Ischemic stroke || id:bbj-a-129	Ischemic stroke	Ischemic stroke || ||	TRUE	MedicineITLab	ebi-bcl42-GCST90100534	3	82911355	0.0354145	9.63E-06	1797	Serum strontium levels || id:ebi-bcl42-GCST90100534	TRUE	reported	MedicineITLab	2	TRUE			0.0108545	1797		FALSE	TRUE
rs2289765	G	A	G	A	0.185519	-0.0140599	0.251449	0.200333	FALSE	FALSE	FALSE	bbj-a-129	17	78865630	0.0143938		0.328666	Ischemic stroke || id:bbj-a-129	Ischemic stroke	Ischemic stroke || ||	TRUE	MedicineITLab	ebi-bcl42-GCST90100534	17	78865630	0.0354054	1.80E-07	1797	Serum strontium levels || id:ebi-bcl42-GCST90100534	TRUE	reported	MedicineITLab	2	TRUE			0.0150654	1797		FALSE	TRUE
rs2962476	C	T	C	T	0.215558	-0.00475793	0.135336	0.165906	FALSE	FALSE	FALSE	bbj-a-129	5	39534508	0.0155087		0.759002	Ischemic stroke || id:bbj-a-129	Ischemic stroke	Ischemic stroke || ||	TRUE	MedicineITLab	ebi-bcl42-GCST90100534	5	39534508	0.0458961	2.85E-06	1797	Serum strontium levels || id:ebi-bcl42-GCST90100534	TRUE	reported	MedicineITLab	2	TRUE			0.0121397	1797		FALSE	TRUE
rs4707047	T	C	T	C	-0.158872	0.00998603	0.286589	0.24841	FALSE	FALSE	FALSE	bbj-a-129	6	85107468	0.0132712		0.451774	Ischemic stroke || id:bbj-a-129	Ischemic stroke	Ischemic stroke || ||	TRUE	MedicineITLab	ebi-bcl42-GCST90100534	6	85107468	0.0334717	2.24E-06	1797	Serum strontium levels || id:ebi-bcl42-GCST90100534	TRUE	reported	MedicineITLab	2	TRUE			0.0123953	1797		FALSE	TRUE
rs6580219	G	A	G	A	0.16384	0.00091784	0.27794	0.284104	FALSE	FALSE	FALSE	bbj-a-129	5	141463510	0.0130177		0.94379	Ischemic stroke || id:bbj-a-129	Ischemic stroke	Ischemic stroke || ||	TRUE	MedicineITLab	ebi-bcl42-GCST90100534	5	141463510	0.0353671	3.87E-06	1797	Serum strontium levels || id:ebi-bcl42-GCST90100534	TRUE	reported	MedicineITLab	2	TRUE			0.0118145	1797		FALSE	TRUE
rs7090929	C	A	C	A	0.178293	0.0113394	0.239603	0.145581	FALSE	FALSE	FALSE	bbj-a-129	10	25788433	0.0165807		0.494043	Ischemic stroke || id:bbj-a-129	Ischemic stroke	Ischemic stroke || ||	TRUE	MedicineITLab	ebi-bcl42-GCST90100534	10	25788433	0.0364923	1.12E-06	1797	Serum strontium levels || id:ebi-bcl42-GCST90100534	TRUE	reported	MedicineITLab	2	TRUE			0.0131239	1797		FALSE	TRUE
rs74696940	G	T	G	T	0.391614	-0.0947961	0.0524279	0.0151002	FALSE	FALSE	FALSE	bbj-a-129	6	140314423	0.054434		0.0815981	Ischemic stroke || id:bbj-a-129	Ischemic stroke	Ischemic stroke || ||	TRUE	MedicineITLab	ebi-bcl42-GCST90100534	6	140314423	0.0826745	2.34E-06	1797	Serum strontium levels || id:ebi-bcl42-GCST90100534	TRUE	reported	MedicineITLab	2	TRUE			0.0123456	1797		FALSE	TRUE
rs775287	G	C	G	C	-0.150156	-0.0029205	0.368435	0.410041	FALSE	TRUE	FALSE	bbj-a-129	18	8773704	0.0117697		0.804029	Ischemic stroke || id:bbj-a-129	Ischemic stroke	Ischemic stroke || ||	TRUE	MedicineITLab	ebi-bcl42-GCST90100534	18	8773704	0.0322661	3.50E-06	1797	Serum strontium levels || id:ebi-bcl42-GCST90100534	TRUE	reported	MedicineITLab	2	TRUE			0.0119212	1797		FALSE	TRUE
rs10846974	T	G	T	G	0.146724	0.0106578	0.473379	0.420753	FALSE	FALSE	FALSE	bbj-a-129	12	126236941	0.0120113		0.374908	Ischemic stroke || id:bbj-a-129	Ischemic stroke	Ischemic stroke || ||	TRUE	MedicineITLab	ebi-bcl42-GCST90100535	12	126236941	0.0329585	9.04E-06	1796	Serum titanium levels || id:ebi-bcl42-GCST90100535	TRUE	reported	MedicineITLab	2	TRUE			0.0109263	1796		FALSE	TRUE
rs116601145	G	A	G	A	-0.490832	0.129435	0.0242917	0.00664658	FALSE	FALSE	FALSE	bbj-a-129	4	18167849	0.0764403		0.0904003	Ischemic stroke || id:bbj-a-129	Ischemic stroke	Ischemic stroke || ||	TRUE	MedicineITLab	ebi-bcl42-GCST90100535	4	18167849	0.110485	9.44E-06	1796	Serum titanium levels || id:ebi-bcl42-GCST90100535	TRUE	reported	MedicineITLab	2	TRUE			0.0108814	1796		FALSE	TRUE
rs148257749	C	A	C	A	-0.57415	0.0161336	0.0174994	0.0214389	FALSE	FALSE	FALSE	bbj-a-129	8	55444763	0.0411527		0.695028	Ischemic stroke || id:bbj-a-129	Ischemic stroke	Ischemic stroke || ||	TRUE	MedicineITLab	ebi-bcl42-GCST90100535	8	55444763	0.129365	9.63E-06	1796	Serum titanium levels || id:ebi-bcl42-GCST90100535	TRUE	reported	MedicineITLab	2	TRUE			0.0108606	1796		FALSE	TRUE
rs17007550	T	C	T	C	0.168921	0.00239372	0.307781	0.39477	FALSE	FALSE	FALSE	bbj-a-129	4	84782743	0.0118325		0.839681	Ischemic stroke || id:bbj-a-129	Ischemic stroke	Ischemic stroke || ||	TRUE	MedicineITLab	ebi-bcl42-GCST90100535	4	84782743	0.0358174	2.59E-06	1796	Serum titanium levels || id:ebi-bcl42-GCST90100535	TRUE	reported	MedicineITLab	2	TRUE			0.0122463	1796		FALSE	TRUE
rs6990315	A	G	A	G	0.476248	-0.00427075	0.0289758	0.081925	FALSE	FALSE	FALSE	bbj-a-129	8	15268628	0.0210622		0.839316	Ischemic stroke || id:bbj-a-129	Ischemic stroke	Ischemic stroke || ||	TRUE	MedicineITLab	ebi-bcl42-GCST90100535	8	15268628	0.101421	2.86E-06	1796	Serum titanium levels || id:ebi-bcl42-GCST90100535	TRUE	reported	MedicineITLab	2	TRUE			0.0121418	1796		FALSE	TRUE
rs72663511	C	T	C	T	0.350464	0.0135179	0.0468673	0.0834789	FALSE	FALSE	FALSE	bbj-a-129	8	76659967	0.0211305		0.522344	Ischemic stroke || id:bbj-a-129	Ischemic stroke	Ischemic stroke || ||	TRUE	MedicineITLab	ebi-bcl42-GCST90100535	8	76659967	0.07384	2.24E-06	1796	Serum titanium levels || id:ebi-bcl42-GCST90100535	TRUE	reported	MedicineITLab	2	TRUE			0.0124011	1796		FALSE	TRUE
rs964176	T	C	T	C	0.169162	-0.00641602	0.250904	0.310906	FALSE	FALSE	FALSE	bbj-a-129	2	160323884	0.0124802		0.607184	Ischemic stroke || id:bbj-a-129	Ischemic stroke	Ischemic stroke || ||	TRUE	MedicineITLab	ebi-bcl42-GCST90100535	2	160323884	0.0378867	8.51E-06	1796	Serum titanium levels || id:ebi-bcl42-GCST90100535	TRUE	reported	MedicineITLab	2	TRUE			0.0109903	1796		FALSE	TRUE
rs9932904	C	T	C	T	-0.162921	-0.011304	0.450723	0.597056	FALSE	FALSE	FALSE	bbj-a-129	16	59725279	0.0117401		0.335621	Ischemic stroke || id:bbj-a-129	Ischemic stroke	Ischemic stroke || ||	TRUE	MedicineITLab	ebi-bcl42-GCST90100535	16	59725279	0.0324658	5.74E-07	1796	Serum titanium levels || id:ebi-bcl42-GCST90100535	TRUE	reported	MedicineITLab	2	TRUE			0.0138429	1796		FALSE	TRUE
rs10437804	G	A	G	A	-0.161655	-0.0131139	0.274246	0.262904	FALSE	FALSE	FALSE	bbj-a-129	12	130743650	0.0152558		0.390008	Ischemic stroke || id:bbj-a-129	Ischemic stroke	Ischemic stroke || ||	TRUE	MedicineITLab	ebi-bcl42-GCST90100536	12	130743650	0.0359939	7.54E-06	1800	Serum vanadium levels || id:ebi-bcl42-GCST90100536	TRUE	reported	MedicineITLab	2	TRUE			0.0110939	1800		FALSE	TRUE
rs12490193	G	T	G	T	-0.159325	0.0114438	0.322026	0.465864	FALSE	FALSE	FALSE	bbj-a-129	3	191213908	0.0121798		0.347435	Ischemic stroke || id:bbj-a-129	Ischemic stroke	Ischemic stroke || ||	TRUE	MedicineITLab	ebi-bcl42-GCST90100536	3	191213908	0.0352355	6.54E-06	1800	Serum vanadium levels || id:ebi-bcl42-GCST90100536	TRUE	reported	MedicineITLab	2	TRUE			0.0112436	1800		FALSE	TRUE
rs2083833	T	C	T	C	0.190899	0.0177573	0.233809	0.269614	FALSE	FALSE	FALSE	bbj-a-129	17	52655010	0.0138602		0.200133	Ischemic stroke || id:bbj-a-129	Ischemic stroke	Ischemic stroke || ||	TRUE	MedicineITLab	ebi-bcl42-GCST90100536	17	52655010	0.0414735	4.46E-06	1800	Serum vanadium levels || id:ebi-bcl42-GCST90100536	TRUE	reported	MedicineITLab	2	TRUE			0.0116463	1800		FALSE	TRUE
rs249287	G	T	G	T	0.165141	-4.78e-05	0.365263	0.328936	FALSE	FALSE	FALSE	bbj-a-129	16	9471681	0.013157		0.9971	Ischemic stroke || id:bbj-a-129	Ischemic stroke	Ischemic stroke || ||	TRUE	MedicineITLab	ebi-bcl42-GCST90100536	16	9471681	0.0353957	3.31E-06	1800	Serum vanadium levels || id:ebi-bcl42-GCST90100536	TRUE	reported	MedicineITLab	2	TRUE			0.0119617	1800		FALSE	TRUE
rs534159	T	C	T	C	-0.186648	0.00268399	0.208171	0.28185	FALSE	FALSE	FALSE	bbj-a-129	1	4662781	0.0127779		0.833629	Ischemic stroke || id:bbj-a-129	Ischemic stroke	Ischemic stroke || ||	TRUE	MedicineITLab	ebi-bcl42-GCST90100536	1	4662781	0.0395329	2.53E-06	1800	Serum vanadium levels || id:ebi-bcl42-GCST90100536	TRUE	reported	MedicineITLab	2	TRUE			0.0122458	1800		FALSE	TRUE
rs59543286	C	A	C	A	0.197514	0.00834317	0.163253	0.225599	FALSE	FALSE	FALSE	bbj-a-129	7	135351310	0.0140211		0.551814	Ischemic stroke || id:bbj-a-129	Ischemic stroke	Ischemic stroke || ||	TRUE	MedicineITLab	ebi-bcl42-GCST90100536	7	135351310	0.0440167	7.68E-06	1800	Serum vanadium levels || id:ebi-bcl42-GCST90100536	TRUE	reported	MedicineITLab	2	TRUE			0.0110748	1800		FALSE	TRUE
rs67404905	C	G	C	G	-0.205941	-0.00692321	0.201261	0.299094	FALSE	TRUE	FALSE	bbj-a-129	8	138630693	0.0126889		0.585333	Ischemic stroke || id:bbj-a-129	Ischemic stroke	Ischemic stroke || ||	TRUE	MedicineITLab	ebi-bcl42-GCST90100536	8	138630693	0.0431371	1.95E-06	1800	Serum vanadium levels || id:ebi-bcl42-GCST90100536	TRUE	reported	MedicineITLab	2	TRUE			0.0125177	1800		FALSE	TRUE
rs6936473	C	T	C	T	-0.175361	0.0119358	0.254734	0.243899	FALSE	FALSE	FALSE	bbj-a-129	6	85461800	0.0133497		0.371274	Ischemic stroke || id:bbj-a-129	Ischemic stroke	Ischemic stroke || ||	TRUE	MedicineITLab	ebi-bcl42-GCST90100536	6	85461800	0.0374829	3.11E-06	1800	Serum vanadium levels || id:ebi-bcl42-GCST90100536	TRUE	reported	MedicineITLab	2	TRUE			0.0120269	1800		FALSE	TRUE
rs7282078	C	T	C	T	-0.188658	-0.00828455	0.301279	0.23792	FALSE	FALSE	FALSE	bbj-a-129	21	24174515	0.0155351		0.593841	Ischemic stroke || id:bbj-a-129	Ischemic stroke	Ischemic stroke || ||	TRUE	MedicineITLab	ebi-bcl42-GCST90100536	21	24174515	0.0390438	1.47E-06	1800	Serum vanadium levels || id:ebi-bcl42-GCST90100536	TRUE	reported	MedicineITLab	2	TRUE			0.012819	1800		FALSE	TRUE
rs79070055	T	C	T	C	-0.351476	0.00347317	0.0684956	0.0143534	FALSE	FALSE	FALSE	bbj-a-129	5	175073048	0.0546849		0.949358	Ischemic stroke || id:bbj-a-129	Ischemic stroke	Ischemic stroke || ||	TRUE	MedicineITLab	ebi-bcl42-GCST90100536	5	175073048	0.0754346	3.41E-06	1800	Serum vanadium levels || id:ebi-bcl42-GCST90100536	TRUE	reported	MedicineITLab	2	TRUE			0.0119302	1800		FALSE	TRUE
rs972738	G	A	G	A	-0.16996	-0.00893106	0.41138	0.491363	FALSE	FALSE	FALSE	bbj-a-129	8	72488774	0.0114966		0.43725	Ischemic stroke || id:bbj-a-129	Ischemic stroke	Ischemic stroke || ||	TRUE	MedicineITLab	ebi-bcl42-GCST90100536	8	72488774	0.0334005	3.99E-07	1800	Serum vanadium levels || id:ebi-bcl42-GCST90100536	TRUE	reported	MedicineITLab	2	TRUE			0.0141967	1800		FALSE	TRUE
rs10995840	T	C	T	C	-0.360031	0.0136362	0.0465885	0.0556362	FALSE	FALSE	FALSE	bbj-a-129	10	65967144	0.0254761		0.592474	Ischemic stroke || id:bbj-a-129	Ischemic stroke	Ischemic stroke || ||	TRUE	MedicineITLab	ebi-bcl42-GCST90100537	10	65967144	0.0802058	7.62E-06	1798	Serum zinc levels || id:ebi-bcl42-GCST90100537	TRUE	reported	MedicineITLab	2	TRUE			0.0110947	1798		FALSE	TRUE
rs141732876	T	C	T	C	-0.346756	-0.014368	0.0499807	0.0456642	FALSE	FALSE	FALSE	bbj-a-129	14	98343909	0.0302955		0.635315	Ischemic stroke || id:bbj-a-129	Ischemic stroke	Ischemic stroke || ||	TRUE	MedicineITLab	ebi-bcl42-GCST90100537	14	98343909	0.0761821	5.68E-06	1798	Serum zinc levels || id:ebi-bcl42-GCST90100537	TRUE	reported	MedicineITLab	2	TRUE			0.0114039	1798		FALSE	TRUE
rs16990808	A	G	A	G	0.157514	0.0214307	0.296447	0.246168	FALSE	FALSE	FALSE	bbj-a-129	22	32994093	0.0133051		0.107243	Ischemic stroke || id:bbj-a-129	Ischemic stroke	Ischemic stroke || ||	TRUE	MedicineITLab	ebi-bcl42-GCST90100537	22	32994093	0.0354115	9.20E-06	1798	Serum zinc levels || id:ebi-bcl42-GCST90100537	TRUE	reported	MedicineITLab	2	TRUE			0.0108965	1798		FALSE	TRUE
rs17152037	C	T	C	T	-0.182782	0.0137458	0.245963	0.295975	FALSE	FALSE	FALSE	bbj-a-129	10	12677614	0.0125423		0.2731	Ischemic stroke || id:bbj-a-129	Ischemic stroke	Ischemic stroke || ||	TRUE	MedicineITLab	ebi-bcl42-GCST90100537	10	12677614	0.0381088	1.75E-06	1798	Serum zinc levels || id:ebi-bcl42-GCST90100537	TRUE	reported	MedicineITLab	2	TRUE			0.0126469	1798		FALSE	TRUE
rs200326031	G	C	G	C	-0.174561	-0.00335674	0.271439	0.144259	FALSE	TRUE	FALSE	bbj-a-129	4	141247801	0.0170743		0.844144	Ischemic stroke || id:bbj-a-129	Ischemic stroke	Ischemic stroke || ||	TRUE	MedicineITLab	ebi-bcl42-GCST90100537	4	141247801	0.0386125	6.56E-06	1798	Serum zinc levels || id:ebi-bcl42-GCST90100537	TRUE	reported	MedicineITLab	2	TRUE			0.0112517	1798		FALSE	TRUE
rs4272884	C	A	C	A	-0.18897	0.000154629	0.2167	0.289022	FALSE	FALSE	FALSE	bbj-a-129	13	25849583	0.0128069		0.990367	Ischemic stroke || id:bbj-a-129	Ischemic stroke	Ischemic stroke || ||	TRUE	MedicineITLab	ebi-bcl42-GCST90100537	13	25849583	0.0402451	2.86E-06	1798	Serum zinc levels || id:ebi-bcl42-GCST90100537	TRUE	reported	MedicineITLab	2	TRUE			0.012127	1798		FALSE	TRUE
rs6766011	G	A	G	A	-0.206268	-0.00401026	0.166413	0.208	FALSE	FALSE	FALSE	bbj-a-129	3	81986136	0.0141026		0.776133	Ischemic stroke || id:bbj-a-129	Ischemic stroke	Ischemic stroke || ||	TRUE	MedicineITLab	ebi-bcl42-GCST90100537	3	81986136	0.0432577	2.01E-06	1798	Serum zinc levels || id:ebi-bcl42-GCST90100537	TRUE	reported	MedicineITLab	2	TRUE			0.0125016	1798		FALSE	TRUE
rs6773812	C	T	C	T	-0.158054	0.00898309	0.478303	0.519248	FALSE	FALSE	FALSE	bbj-a-129	3	68931612	0.0115965		0.438556	Ischemic stroke || id:bbj-a-129	Ischemic stroke	Ischemic stroke || ||	TRUE	MedicineITLab	ebi-bcl42-GCST90100537	3	68931612	0.032062	9.00E-07	1798	Serum zinc levels || id:ebi-bcl42-GCST90100537	TRUE	reported	MedicineITLab	2	TRUE			0.0133502	1798		FALSE	TRUE
rs77359770	A	G	A	G	0.492933	0.109999	0.024222	0.00470596	FALSE	FALSE	FALSE	bbj-a-129	19	38514263	0.0922142		0.232921	Ischemic stroke || id:bbj-a-129	Ischemic stroke	Ischemic stroke || ||	TRUE	MedicineITLab	ebi-bcl42-GCST90100537	19	38514263	0.111142	9.76E-06	1798	Serum zinc levels || id:ebi-bcl42-GCST90100537	TRUE	reported	MedicineITLab	2	TRUE			0.0108338	1798		FALSE	TRUE
rs79142685	C	T	C	T	-0.214357	0.0141203	0.174927	0.090186	FALSE	FALSE	FALSE	bbj-a-129	1	211823748	0.0200355		0.480958	Ischemic stroke || id:bbj-a-129	Ischemic stroke	Ischemic stroke || ||	TRUE	MedicineITLab	ebi-bcl42-GCST90100537	1	211823748	0.0431358	7.36E-07	1798	Serum zinc levels || id:ebi-bcl42-GCST90100537	TRUE	reported	MedicineITLab	2	TRUE			0.0135632	1798		FALSE	TRUE
rs1289661	C	T	C	T	-0.35716	-0.0201183	0.146354	0.168714	FALSE	FALSE	FALSE	bbj-a-129	1	117654422	0.0153494		0.189961	Ischemic stroke || id:bbj-a-129	Ischemic stroke	Ischemic stroke || ||	TRUE	MedicineITLab	ebi-bcl42-GCST90100538	1	117654422	0.0766907	3.88E-06	678	Plasma aluminum levels || id:ebi-bcl42-GCST90100538	TRUE	reported	MedicineITLab	2	TRUE			0.031087	678		FALSE	TRUE
rs149814693	A	G	A	G	1.2045	-0.0365159	0.0181962	0.0257881	FALSE	FALSE	FALSE	bbj-a-129	17	33897932	0.0360195		0.310686	Ischemic stroke || id:bbj-a-129	Ischemic stroke	Ischemic stroke || ||	TRUE	MedicineITLab	ebi-bcl42-GCST90100538	17	33897932	0.24359	9.69E-07	678	Plasma aluminum levels || id:ebi-bcl42-GCST90100538	TRUE	reported	MedicineITLab	2	TRUE			0.0349074	678		FALSE	TRUE
rs191977702	A	G	A	G	0.908768	0.0652906	0.0216876	0.0135433	FALSE	FALSE	FALSE	bbj-a-129	1	196752719	0.0525096		0.213719	Ischemic stroke || id:bbj-a-129	Ischemic stroke	Ischemic stroke || ||	TRUE	MedicineITLab	ebi-bcl42-GCST90100539	1	196752719	0.194904	3.79E-06	676	Plasma arsenic levels || id:ebi-bcl42-GCST90100539	TRUE	reported	MedicineITLab	2	TRUE			0.0312477	676		FALSE	TRUE
rs28838737	C	T	C	T	-0.275941	0.0155041	0.439586	0.433504	FALSE	FALSE	FALSE	bbj-a-129	12	98227585	0.0115757		0.180452	Ischemic stroke || id:bbj-a-129	Ischemic stroke	Ischemic stroke || ||	TRUE	MedicineITLab	ebi-bcl42-GCST90100539	12	98227585	0.0596041	4.42E-06	676	Plasma arsenic levels || id:ebi-bcl42-GCST90100539	TRUE	reported	MedicineITLab	2	TRUE			0.0308195	676		FALSE	TRUE
rs73339368	T	C	T	C	0.523055	-0.05349	0.0578259	0.0319682	FALSE	FALSE	FALSE	bbj-a-129	10	54565049	0.0370367		0.148671	Ischemic stroke || id:bbj-a-129	Ischemic stroke	Ischemic stroke || ||	TRUE	MedicineITLab	ebi-bcl42-GCST90100539	10	54565049	0.113019	4.45E-06	676	Plasma arsenic levels || id:ebi-bcl42-GCST90100539	TRUE	reported	MedicineITLab	2	TRUE			0.0307996	676		FALSE	TRUE
rs76184956	T	C	T	C	-0.361864	-0.00569537	0.217203	0.11837	FALSE	FALSE	FALSE	bbj-a-129	11	134553822	0.018764		0.76149	Ischemic stroke || id:bbj-a-129	Ischemic stroke	Ischemic stroke || ||	TRUE	MedicineITLab	ebi-bcl42-GCST90100539	11	134553822	0.0775314	3.70E-06	676	Plasma arsenic levels || id:ebi-bcl42-GCST90100539	TRUE	reported	MedicineITLab	2	TRUE			0.0313084	676		FALSE	TRUE
rs11696219	T	C	T	C	0.348513	-0.0148254	0.180539	0.231519	FALSE	FALSE	FALSE	bbj-a-129	20	46344569	0.0138817		0.285528	Ischemic stroke || id:bbj-a-129	Ischemic stroke	Ischemic stroke || ||	TRUE	MedicineITLab	ebi-bcl42-GCST90100540	20	46344569	0.0705291	9.83E-07	687	Plasma barium levels || id:ebi-bcl42-GCST90100540	TRUE	reported	MedicineITLab	2	TRUE			0.0344191	687		FALSE	TRUE
rs1378949	T	C	T	C	0.292053	0.00377576	0.311714	0.409893	FALSE	FALSE	FALSE	bbj-a-129	4	25935396	0.0128241		0.768431	Ischemic stroke || id:bbj-a-129	Ischemic stroke	Ischemic stroke || ||	TRUE	MedicineITLab	ebi-bcl42-GCST90100540	4	25935396	0.0652502	8.95E-06	687	Plasma barium levels || id:ebi-bcl42-GCST90100540	TRUE	reported	MedicineITLab	2	TRUE			0.0284151	687		FALSE	TRUE
rs2828460	C	T	C	T	0.309432	0.0236523	0.263058	0.172263	FALSE	FALSE	FALSE	bbj-a-129	21	25096352	0.0152004		0.1197	Ischemic stroke || id:bbj-a-129	Ischemic stroke	Ischemic stroke || ||	TRUE	MedicineITLab	ebi-bcl42-GCST90100540	21	25096352	0.0619577	7.56E-07	687	Plasma barium levels || id:ebi-bcl42-GCST90100540	TRUE	reported	MedicineITLab	2	TRUE			0.0351331	687		FALSE	TRUE
rs3017937	G	A	G	A	0.457377	0.00612104	0.0901936	0.0527946	FALSE	FALSE	FALSE	bbj-a-129	11	127039018	0.025903		0.813195	Ischemic stroke || id:bbj-a-129	Ischemic stroke	Ischemic stroke || ||	TRUE	MedicineITLab	ebi-bcl42-GCST90100540	11	127039018	0.0977182	3.47E-06	687	Plasma barium levels || id:ebi-bcl42-GCST90100540	TRUE	reported	MedicineITLab	2	TRUE			0.030991	687		FALSE	TRUE
rs35900478	A	C	A	C	-0.316689	-0.0207984	0.243465	0.334763	FALSE	FALSE	FALSE	bbj-a-129	7	81711973	0.0126618		0.100463	Ischemic stroke || id:bbj-a-129	Ischemic stroke	Ischemic stroke || ||	TRUE	MedicineITLab	ebi-bcl42-GCST90100540	7	81711973	0.0673515	3.13E-06	687	Plasma barium levels || id:ebi-bcl42-GCST90100540	TRUE	reported	MedicineITLab	2	TRUE			0.0312669	687		FALSE	TRUE
rs58174206	C	T	C	T	-0.43022	-0.00197109	0.0966991	0.141272	FALSE	FALSE	FALSE	bbj-a-129	19	35840896	0.0167303		0.906214	Ischemic stroke || id:bbj-a-129	Ischemic stroke	Ischemic stroke || ||	TRUE	MedicineITLab	ebi-bcl42-GCST90100540	19	35840896	0.0923392	3.84E-06	687	Plasma barium levels || id:ebi-bcl42-GCST90100540	TRUE	reported	MedicineITLab	2	TRUE			0.0307163	687		FALSE	TRUE
rs9981507	T	G	T	G	-0.653446	-0.117052	0.0514464	0.0226187	FALSE	FALSE	FALSE	bbj-a-129	21	32873779	0.0412299		0.00452554	Ischemic stroke || id:bbj-a-129	Ischemic stroke	Ischemic stroke || ||	TRUE	MedicineITLab	ebi-bcl42-GCST90100540	21	32873779	0.140576	4.04E-06	687	Plasma barium levels || id:ebi-bcl42-GCST90100540	TRUE	reported	MedicineITLab	2	TRUE			0.0305787	687		FALSE	TRUE
rs11180765	G	A	G	A	-0.264407	-0.0288894	0.423834	0.382544	FALSE	FALSE	FALSE	bbj-a-129	12	76344606	0.0121868		0.0177619	Ischemic stroke || id:bbj-a-129	Ischemic stroke	Ischemic stroke || ||	TRUE	MedicineITLab	ebi-bcl42-GCST90100541	12	76344606	0.0557754	2.61E-06	688	Plasma calcium levels || id:ebi-bcl42-GCST90100541	TRUE	reported	MedicineITLab	2	TRUE			0.0317203	688		FALSE	TRUE
rs142068193	T	C	T	C	0.859699	0.00914153	0.0280513	0.0505149	FALSE	FALSE	FALSE	bbj-a-129	6	87282866	0.0275022		0.739593	Ischemic stroke || id:bbj-a-129	Ischemic stroke	Ischemic stroke || ||	TRUE	MedicineITLab	ebi-bcl42-GCST90100541	6	87282866	0.189288	6.62E-06	688	Plasma calcium levels || id:ebi-bcl42-GCST90100541	TRUE	reported	MedicineITLab	2	TRUE			0.0291915	688		FALSE	TRUE
rs43105	G	A	G	A	-0.294901	-0.0150248	0.297926	0.28846	FALSE	FALSE	FALSE	bbj-a-129	7	87851466	0.013093		0.251157	Ischemic stroke || id:bbj-a-129	Ischemic stroke	Ischemic stroke || ||	TRUE	MedicineITLab	ebi-bcl42-GCST90100541	7	87851466	0.0652935	7.43E-06	688	Plasma calcium levels || id:ebi-bcl42-GCST90100541	TRUE	reported	MedicineITLab	2	TRUE			0.0288777	688		FALSE	TRUE
rs4978850	T	C	T	C	-0.307483	-0.0141613	0.369012	0.475862	FALSE	FALSE	FALSE	bbj-a-129	9	112534465	0.0115474		0.220062	Ischemic stroke || id:bbj-a-129	Ischemic stroke	Ischemic stroke || ||	TRUE	MedicineITLab	ebi-bcl42-GCST90100541	9	112534465	0.0661145	3.99E-06	688	Plasma calcium levels || id:ebi-bcl42-GCST90100541	TRUE	reported	MedicineITLab	2	TRUE			0.0305663	688		FALSE	TRUE
rs904975	G	A	G	A	0.521871	0.0110086	0.0561248	0.201547	FALSE	FALSE	FALSE	bbj-a-129	15	70446298	0.0152181		0.46944	Ischemic stroke || id:bbj-a-129	Ischemic stroke	Ischemic stroke || ||	TRUE	MedicineITLab	ebi-bcl42-GCST90100541	15	70446298	0.113812	5.41E-06	688	Plasma calcium levels || id:ebi-bcl42-GCST90100541	TRUE	reported	MedicineITLab	2	TRUE			0.0297382	688		FALSE	TRUE
rs113060141	G	T	G	T	-0.40721	-0.0175054	0.150773	0.150806	FALSE	FALSE	FALSE	bbj-a-129	12	31511541	0.0189852		0.3565	Ischemic stroke || id:bbj-a-129	Ischemic stroke	Ischemic stroke || ||	TRUE	MedicineITLab	ebi-bcl42-GCST90100542	12	31511541	0.0902123	7.59E-06	656	Plasma cadmium levels || id:ebi-bcl42-GCST90100542	TRUE	reported	MedicineITLab	2	TRUE			0.0302137	656		FALSE	TRUE
rs116449108	T	C	T	C	0.435669	-0.0271897	0.0940107	0.0485507	FALSE	FALSE	FALSE	bbj-a-129	9	16797047	0.0271106		0.3159	Ischemic stroke || id:bbj-a-129	Ischemic stroke	Ischemic stroke || ||	TRUE	MedicineITLab	ebi-bcl42-GCST90100542	9	16797047	0.0941751	4.52E-06	656	Plasma cadmium levels || id:ebi-bcl42-GCST90100542	TRUE	reported	MedicineITLab	2	TRUE			0.0316869	656		FALSE	TRUE
rs117609103	G	A	G	A	0.927436	0.0639023	0.0249266	0.0790462	FALSE	FALSE	FALSE	bbj-a-129	20	21366429	0.0216193		0.0031186	Ischemic stroke || id:bbj-a-129	Ischemic stroke	Ischemic stroke || ||	TRUE	MedicineITLab	ebi-bcl42-GCST90100542	20	21366429	0.199226	3.94E-06	656	Plasma cadmium levels || id:ebi-bcl42-GCST90100542	TRUE	reported	MedicineITLab	2	TRUE			0.0320731	656		FALSE	TRUE
rs13334149	C	G	C	G	0.48356	0.0198921	0.0982499	0.113234	FALSE	TRUE	FALSE	bbj-a-129	16	78803690	0.0202454		0.325828	Ischemic stroke || id:bbj-a-129	Ischemic stroke	Ischemic stroke || ||	TRUE	MedicineITLab	ebi-bcl42-GCST90100542	16	78803690	0.10832	9.51E-06	656	Plasma cadmium levels || id:ebi-bcl42-GCST90100542	TRUE	reported	MedicineITLab	2	TRUE			0.0295712	656		FALSE	TRUE
rs1959996	T	C	T	C	0.288231	-0.0133663	0.27822	0.200022	FALSE	FALSE	FALSE	bbj-a-129	14	98740725	0.0148468		0.36797	Ischemic stroke || id:bbj-a-129	Ischemic stroke	Ischemic stroke || ||	TRUE	MedicineITLab	ebi-bcl42-GCST90100542	14	98740725	0.0645341	9.42E-06	656	Plasma cadmium levels || id:ebi-bcl42-GCST90100542	TRUE	reported	MedicineITLab	2	TRUE			0.029599	656		FALSE	TRUE
rs266338	G	T	G	T	-0.362562	-0.00878652	0.190827	0.287054	FALSE	FALSE	FALSE	bbj-a-129	15	67324806	0.013504		0.515265	Ischemic stroke || id:bbj-a-129	Ischemic stroke	Ischemic stroke || ||	TRUE	MedicineITLab	ebi-bcl42-GCST90100542	15	67324806	0.080337	7.62E-06	656	Plasma cadmium levels || id:ebi-bcl42-GCST90100542	TRUE	reported	MedicineITLab	2	TRUE			0.0302021	656		FALSE	TRUE
rs7124398	G	T	G	T	-0.584397	-0.00105417	0.0762707	0.117405	FALSE	FALSE	FALSE	bbj-a-129	11	13066419	0.0178056		0.952789	Ischemic stroke || id:bbj-a-129	Ischemic stroke	Ischemic stroke || ||	TRUE	MedicineITLab	ebi-bcl42-GCST90100542	11	13066419	0.110904	1.88E-07	656	Plasma cadmium levels || id:ebi-bcl42-GCST90100542	TRUE	reported	MedicineITLab	2	TRUE			0.0407273	656		FALSE	TRUE
rs79898619	A	C	A	C	-0.414388	0.00607381	0.129985	0.0628401	FALSE	FALSE	FALSE	bbj-a-129	11	126878658	0.0237741		0.798353	Ischemic stroke || id:bbj-a-129	Ischemic stroke	Ischemic stroke || ||	TRUE	MedicineITLab	ebi-bcl42-GCST90100542	11	126878658	0.081882	5.48E-07	656	Plasma cadmium levels || id:ebi-bcl42-GCST90100542	TRUE	reported	MedicineITLab	2	TRUE			0.0376857	656		FALSE	TRUE
rs112316377	G	A	G	A	0.691211	0.0199772	0.0414501	0.0802502	FALSE	FALSE	FALSE	bbj-a-129	15	80959942	0.0218082		0.359646	Ischemic stroke || id:bbj-a-129	Ischemic stroke	Ischemic stroke || ||	TRUE	MedicineITLab	ebi-bcl42-GCST90100543	15	80959942	0.153406	7.91E-06	639	Plasma cobalt levels || id:ebi-bcl42-GCST90100543	TRUE	reported	MedicineITLab	2	TRUE			0.0308867	639		FALSE	TRUE
rs11601574	T	C	T	C	0.244234	-0.00101941	0.397172	0.442769	FALSE	FALSE	FALSE	bbj-a-129	11	2828799	0.0117817		0.931049	Ischemic stroke || id:bbj-a-129	Ischemic stroke	Ischemic stroke || ||	TRUE	MedicineITLab	ebi-bcl42-GCST90100543	11	2828799	0.0546436	9.33E-06	639	Plasma cobalt levels || id:ebi-bcl42-GCST90100543	TRUE	reported	MedicineITLab	2	TRUE			0.0304077	639		FALSE	TRUE
rs11772660	G	A	G	A	-0.383482	-0.019132	0.133667	0.143817	FALSE	FALSE	FALSE	bbj-a-129	7	53086412	0.0173565		0.270334	Ischemic stroke || id:bbj-a-129	Ischemic stroke	Ischemic stroke || ||	TRUE	MedicineITLab	ebi-bcl42-GCST90100543	7	53086412	0.0801708	2.16E-06	639	Plasma cobalt levels || id:ebi-bcl42-GCST90100543	TRUE	reported	MedicineITLab	2	TRUE			0.0346731	639		FALSE	TRUE
rs17385861	G	A	G	A	-0.787793	-0.00456212	0.0262434	0.0339093	FALSE	FALSE	FALSE	bbj-a-129	4	15555680	0.0327372		0.889169	Ischemic stroke || id:bbj-a-129	Ischemic stroke	Ischemic stroke || ||	TRUE	MedicineITLab	ebi-bcl42-GCST90100543	4	15555680	0.175355	8.40E-06	639	Plasma cobalt levels || id:ebi-bcl42-GCST90100543	TRUE	reported	MedicineITLab	2	TRUE			0.0307115	639		FALSE	TRUE
rs2727867	A	G	A	G	0.291229	-0.0122388	0.405486	0.532231	FALSE	FALSE	FALSE	bbj-a-129	2	52634220	0.011516		0.287889	Ischemic stroke || id:bbj-a-129	Ischemic stroke	Ischemic stroke || ||	TRUE	MedicineITLab	ebi-bcl42-GCST90100543	2	52634220	0.0596558	1.34E-06	639	Plasma cobalt levels || id:ebi-bcl42-GCST90100543	TRUE	reported	MedicineITLab	2	TRUE			0.0360639	639		FALSE	TRUE
rs2921994	A	C	A	C	-0.270294	0.00829528	0.32507	0.231865	FALSE	FALSE	FALSE	bbj-a-129	2	45248784	0.0137164		0.545331	Ischemic stroke || id:bbj-a-129	Ischemic stroke	Ischemic stroke || ||	TRUE	MedicineITLab	ebi-bcl42-GCST90100543	2	45248784	0.0581665	4.12E-06	639	Plasma cobalt levels || id:ebi-bcl42-GCST90100543	TRUE	reported	MedicineITLab	2	TRUE			0.0327876	639		FALSE	TRUE
rs7103346	A	G	A	G	0.247725	0.00400219	0.364495	0.263514	FALSE	FALSE	FALSE	bbj-a-129	11	116150361	0.0130402		0.758911	Ischemic stroke || id:bbj-a-129	Ischemic stroke	Ischemic stroke || ||	TRUE	MedicineITLab	ebi-bcl42-GCST90100543	11	116150361	0.053346	4.18E-06	639	Plasma cobalt levels || id:ebi-bcl42-GCST90100543	TRUE	reported	MedicineITLab	2	TRUE			0.0327445	639		FALSE	TRUE
rs77575048	C	A	C	A	0.732455	0.0126254	0.0274397	0.0739764	FALSE	FALSE	FALSE	bbj-a-129	18	47917776	0.0227466		0.578865	Ischemic stroke || id:bbj-a-129	Ischemic stroke	Ischemic stroke || ||	TRUE	MedicineITLab	ebi-bcl42-GCST90100543	18	47917776	0.163435	8.83E-06	639	Plasma cobalt levels || id:ebi-bcl42-GCST90100543	TRUE	reported	MedicineITLab	2	TRUE			0.0305668	639		FALSE	TRUE
rs11017755	T	C	T	C	-0.307843	-0.0151203	0.270643	0.112699	FALSE	FALSE	FALSE	bbj-a-129	10	132944167	0.0182668		0.407811	Ischemic stroke || id:bbj-a-129	Ischemic stroke	Ischemic stroke || ||	TRUE	MedicineITLab	ebi-bcl42-GCST90100544	10	132944167	0.0633689	1.48E-06	685	Plasma chromium levels || id:ebi-bcl42-GCST90100544	TRUE	reported	MedicineITLab	2	TRUE			0.0333989	685		FALSE	TRUE
rs12607014	T	C	T	C	-0.341848	0.00933892	0.221722	0.307313	FALSE	FALSE	FALSE	bbj-a-129	18	73022376	0.0124884		0.454579	Ischemic stroke || id:bbj-a-129	Ischemic stroke	Ischemic stroke || ||	TRUE	MedicineITLab	ebi-bcl42-GCST90100544	18	73022376	0.0636877	1.10E-07	685	Plasma chromium levels || id:ebi-bcl42-GCST90100544	TRUE	reported	MedicineITLab	2	TRUE			0.0404753	685		FALSE	TRUE
rs62234189	T	C	T	C	-0.975152	0.0259506	0.0279238	0.0736662	FALSE	FALSE	FALSE	bbj-a-129	3	2845274	0.0229247		0.257637	Ischemic stroke || id:bbj-a-129	Ischemic stroke	Ischemic stroke || ||	TRUE	MedicineITLab	ebi-bcl42-GCST90100544	3	2845274	0.178976	7.17E-08	685	Plasma chromium levels || id:ebi-bcl42-GCST90100544	TRUE	reported	MedicineITLab	2	TRUE			0.041654	685		FALSE	TRUE
rs7104844	T	C	T	C	0.283625	-0.0133078	0.329341	0.323812	FALSE	FALSE	FALSE	bbj-a-129	11	33560486	0.0123339		0.280602	Ischemic stroke || id:bbj-a-129	Ischemic stroke	Ischemic stroke || ||	TRUE	MedicineITLab	ebi-bcl42-GCST90100544	11	33560486	0.0618507	5.41E-06	685	Plasma chromium levels || id:ebi-bcl42-GCST90100544	TRUE	reported	MedicineITLab	2	TRUE			0.0298683	685		FALSE	TRUE
rs79262085	T	C	T	C	-0.452274	0.00626465	0.0969378	0.120795	FALSE	FALSE	FALSE	bbj-a-129	13	97117758	0.0186386		0.736787	Ischemic stroke || id:bbj-a-129	Ischemic stroke	Ischemic stroke || ||	TRUE	MedicineITLab	ebi-bcl42-GCST90100544	13	97117758	0.0993799	6.35E-06	685	Plasma chromium levels || id:ebi-bcl42-GCST90100544	TRUE	reported	MedicineITLab	2	TRUE			0.0294314	685		FALSE	TRUE
rs973968	G	A	G	A	0.544511	-0.0484463	0.052092	0.073221	FALSE	FALSE	FALSE	bbj-a-129	14	62654698	0.0220195		0.0277959	Ischemic stroke || id:bbj-a-129	Ischemic stroke	Ischemic stroke || ||	TRUE	MedicineITLab	ebi-bcl42-GCST90100544	14	62654698	0.121426	8.62E-06	685	Plasma chromium levels || id:ebi-bcl42-GCST90100544	TRUE	reported	MedicineITLab	2	TRUE			0.0286001	685		FALSE	TRUE
rs148460355	G	A	G	A	0.376135	0.0292441	0.130636	0.0679828	FALSE	FALSE	FALSE	bbj-a-129	6	140063242	0.023873		0.220581	Ischemic stroke || id:bbj-a-129	Ischemic stroke	Ischemic stroke || ||	TRUE	MedicineITLab	ebi-bcl42-GCST90100545	6	140063242	0.0826788	6.40E-06	685	Plasma copper levels || id:ebi-bcl42-GCST90100545	TRUE	reported	MedicineITLab	2	TRUE			0.0294113	685		FALSE	TRUE
rs17720055	C	T	C	T	0.413372	0.0278947	0.0949495	0.0622808	FALSE	FALSE	FALSE	bbj-a-129	13	78238571	0.024133		0.247732	Ischemic stroke || id:bbj-a-129	Ischemic stroke	Ischemic stroke || ||	TRUE	MedicineITLab	ebi-bcl42-GCST90100545	13	78238571	0.0847653	1.35E-06	685	Plasma copper levels || id:ebi-bcl42-GCST90100545	TRUE	reported	MedicineITLab	2	TRUE			0.0336481	685		FALSE	TRUE
rs185903133	A	G	A	G	-0.723854	-0.0441716	0.0290211	0.0243688	FALSE	FALSE	FALSE	bbj-a-129	10	12644814	0.042784		0.30187	Ischemic stroke || id:bbj-a-129	Ischemic stroke	Ischemic stroke || ||	TRUE	MedicineITLab	ebi-bcl42-GCST90100545	10	12644814	0.156375	4.42E-06	685	Plasma copper levels || id:ebi-bcl42-GCST90100545	TRUE	reported	MedicineITLab	2	TRUE			0.030418	685		FALSE	TRUE
rs201065543	A	T	A	T	0.285172	0.00518812	0.222803	0.195533	FALSE	TRUE	FALSE	bbj-a-129	17	53580287	0.0144837		0.72019	Ischemic stroke || id:bbj-a-129	Ischemic stroke	Ischemic stroke || ||	TRUE	MedicineITLab	ebi-bcl42-GCST90100545	17	53580287	0.0617976	4.73E-06	685	Plasma copper levels || id:ebi-bcl42-GCST90100545	TRUE	reported	MedicineITLab	2	TRUE			0.0302354	685		FALSE	TRUE
rs2665328	C	A	C	A	-0.325246	0.0128462	0.170251	0.324809	FALSE	FALSE	FALSE	bbj-a-129	16	86320480	0.0131736		0.329486	Ischemic stroke || id:bbj-a-129	Ischemic stroke	Ischemic stroke || ||	TRUE	MedicineITLab	ebi-bcl42-GCST90100545	16	86320480	0.0725674	8.71E-06	685	Plasma copper levels || id:ebi-bcl42-GCST90100545	TRUE	reported	MedicineITLab	2	TRUE			0.0285714	685		FALSE	TRUE
rs35830602	G	A	G	A	-0.269426	0.00278872	0.277961	0.217663	FALSE	FALSE	FALSE	bbj-a-129	19	21789531	0.014955		0.852073	Ischemic stroke || id:bbj-a-129	Ischemic stroke	Ischemic stroke || ||	TRUE	MedicineITLab	ebi-bcl42-GCST90100545	19	21789531	0.0586597	5.23E-06	685	Plasma copper levels || id:ebi-bcl42-GCST90100545	TRUE	reported	MedicineITLab	2	TRUE			0.0299618	685		FALSE	TRUE
rs73311010	G	A	G	A	0.368695	-0.0150732	0.104039	0.132355	FALSE	FALSE	FALSE	bbj-a-129	5	124570150	0.0186969		0.420134	Ischemic stroke || id:bbj-a-129	Ischemic stroke	Ischemic stroke || ||	TRUE	MedicineITLab	ebi-bcl42-GCST90100545	5	124570150	0.0820656	8.30E-06	685	Plasma copper levels || id:ebi-bcl42-GCST90100545	TRUE	reported	MedicineITLab	2	TRUE			0.028704	685		FALSE	TRUE
rs74274216	T	C	T	C	-0.31467	-0.0396221	0.170705	0.118776	FALSE	FALSE	FALSE	bbj-a-129	20	48647774	0.0180058		0.0277703	Ischemic stroke || id:bbj-a-129	Ischemic stroke	Ischemic stroke || ||	TRUE	MedicineITLab	ebi-bcl42-GCST90100545	20	48647774	0.068972	6.03E-06	685	Plasma copper levels || id:ebi-bcl42-GCST90100545	TRUE	reported	MedicineITLab	2	TRUE			0.0295738	685		FALSE	TRUE
rs7736204	A	G	A	G	-0.258611	0.00117348	0.313095	0.342945	FALSE	FALSE	FALSE	bbj-a-129	5	51878694	0.0121288		0.922923	Ischemic stroke || id:bbj-a-129	Ischemic stroke	Ischemic stroke || ||	TRUE	MedicineITLab	ebi-bcl42-GCST90100545	5	51878694	0.0559152	4.50E-06	685	Plasma copper levels || id:ebi-bcl42-GCST90100545	TRUE	reported	MedicineITLab	2	TRUE			0.0303683	685		FALSE	TRUE
rs78761951	A	G	A	G	-0.396294	0.0265088	0.0827741	0.0882525	FALSE	FALSE	FALSE	bbj-a-129	7	66926021	0.0232665		0.254555	Ischemic stroke || id:bbj-a-129	Ischemic stroke	Ischemic stroke || ||	TRUE	MedicineITLab	ebi-bcl42-GCST90100545	7	66926021	0.0885683	9.02E-06	685	Plasma copper levels || id:ebi-bcl42-GCST90100545	TRUE	reported	MedicineITLab	2	TRUE			0.0284781	685		FALSE	TRUE
rs793811	A	T	A	T	0.273032	0.0224994	0.337331	0.385875	FALSE	TRUE	FALSE	bbj-a-129	4	185356673	0.0123187		0.0677829	Ischemic stroke || id:bbj-a-129	Ischemic stroke	Ischemic stroke || ||	TRUE	MedicineITLab	ebi-bcl42-GCST90100545	4	185356673	0.0570108	2.07E-06	685	Plasma copper levels || id:ebi-bcl42-GCST90100545	TRUE	reported	MedicineITLab	2	TRUE			0.0324898	685		FALSE	TRUE
rs12641027	C	T	C	T	-0.364675	-0.0145427	0.16556	0.167399	FALSE	FALSE	FALSE	bbj-a-129	4	80277736	0.0173027		0.400636	Ischemic stroke || id:bbj-a-129	Ischemic stroke	Ischemic stroke || ||	TRUE	MedicineITLab	ebi-bcl42-GCST90100546	4	80277736	0.0736575	9.37E-07	687	Plasma iron levels || id:ebi-bcl42-GCST90100546	TRUE	reported	MedicineITLab	2	TRUE			0.0345476	687		FALSE	TRUE
rs2235321	A	G	A	G	0.318321	-0.00920613	0.375253	0.441422	FALSE	FALSE	FALSE	bbj-a-129	22	37462926	0.0115777		0.426522	Ischemic stroke || id:bbj-a-129	Ischemic stroke	Ischemic stroke || ||	TRUE	MedicineITLab	ebi-bcl42-GCST90100546	22	37462926	0.0530338	3.20E-09	687	Plasma iron levels || id:ebi-bcl42-GCST90100546	TRUE	reported	MedicineITLab	2	TRUE			0.0499659	687		FALSE	TRUE
rs35243817	G	A	G	A	0.286505	0.0138551	0.253184	0.223093	FALSE	FALSE	FALSE	bbj-a-129	17	47359858	0.0139265		0.319799	Ischemic stroke || id:bbj-a-129	Ischemic stroke	Ischemic stroke || ||	TRUE	MedicineITLab	ebi-bcl42-GCST90100546	17	47359858	0.0620541	4.67E-06	687	Plasma iron levels || id:ebi-bcl42-GCST90100546	TRUE	reported	MedicineITLab	2	TRUE			0.0301803	687		FALSE	TRUE
rs59051662	C	T	C	T	0.371893	-0.00370182	0.189169	0.336231	FALSE	FALSE	FALSE	bbj-a-129	15	61825037	0.0125304		0.767667	Ischemic stroke || id:bbj-a-129	Ischemic stroke	Ischemic stroke || ||	TRUE	MedicineITLab	ebi-bcl42-GCST90100546	15	61825037	0.0742901	7.13E-07	687	Plasma iron levels || id:ebi-bcl42-GCST90100546	TRUE	reported	MedicineITLab	2	TRUE			0.0352922	687		FALSE	TRUE
rs62330869	C	A	C	A	0.415059	0.0144981	0.113035	0.111339	FALSE	FALSE	FALSE	bbj-a-129	5	2578621	0.0185964		0.435614	Ischemic stroke || id:bbj-a-129	Ischemic stroke	Ischemic stroke || ||	TRUE	MedicineITLab	ebi-bcl42-GCST90100546	5	2578621	0.0910863	6.18E-06	687	Plasma iron levels || id:ebi-bcl42-GCST90100546	TRUE	reported	MedicineITLab	2	TRUE			0.0294208	687		FALSE	TRUE
rs9934030	G	A	G	A	-0.288252	0.0253995	0.243376	0.250483	FALSE	FALSE	FALSE	bbj-a-129	16	81839812	0.0139487		0.0686183	Ischemic stroke || id:bbj-a-129	Ischemic stroke	Ischemic stroke || ||	TRUE	MedicineITLab	ebi-bcl42-GCST90100546	16	81839812	0.0623583	4.56E-06	687	Plasma iron levels || id:ebi-bcl42-GCST90100546	TRUE	reported	MedicineITLab	2	TRUE			0.03025	687		FALSE	TRUE
rs134193	G	T	G	T	0.297845	-0.000583605	0.428273	0.629931	FALSE	FALSE	FALSE	bbj-a-129	22	28653316	0.0119278		0.960976	Ischemic stroke || id:bbj-a-129	Ischemic stroke	Ischemic stroke || ||	TRUE	MedicineITLab	ebi-bcl42-GCST90100547	22	28653316	0.0632585	3.04E-06	688	Plasma magnesium levels || id:ebi-bcl42-GCST90100547	TRUE	reported	MedicineITLab	2	TRUE			0.0313044	688		FALSE	TRUE
rs142865554	A	G	A	G	-0.545513	0.0218028	0.0555459	0.0539661	FALSE	FALSE	FALSE	bbj-a-129	5	52296889	0.0263024		0.407144	Ischemic stroke || id:bbj-a-129	Ischemic stroke	Ischemic stroke || ||	TRUE	MedicineITLab	ebi-bcl42-GCST90100547	5	52296889	0.119798	6.27E-06	688	Plasma magnesium levels || id:ebi-bcl42-GCST90100547	TRUE	reported	MedicineITLab	2	TRUE			0.0293396	688		FALSE	TRUE
rs1289661	C	T	C	T	-0.348354	-0.0201183	0.14568	0.168714	FALSE	FALSE	FALSE	bbj-a-129	1	117654422	0.0153494		0.189961	Ischemic stroke || id:bbj-a-129	Ischemic stroke	Ischemic stroke || ||	TRUE	MedicineITLab	ebi-bcl42-GCST90100548	1	117654422	0.0762423	5.85E-06	681	Plasma manganese levels || id:ebi-bcl42-GCST90100548	TRUE	reported	MedicineITLab	2	TRUE			0.0298283	681		FALSE	TRUE
rs12921341	T	G	T	G	0.275513	-0.00940601	0.399832	0.406113	FALSE	FALSE	FALSE	bbj-a-129	16	80040583	0.0119453		0.431034	Ischemic stroke || id:bbj-a-129	Ischemic stroke	Ischemic stroke || ||	TRUE	MedicineITLab	ebi-bcl42-GCST90100548	16	80040583	0.0601895	5.63E-06	681	Plasma manganese levels || id:ebi-bcl42-GCST90100548	TRUE	reported	MedicineITLab	2	TRUE			0.0299346	681		FALSE	TRUE
rs13006279	A	G	A	G	-0.301852	-0.00290274	0.284593	0.351992	FALSE	FALSE	FALSE	bbj-a-129	2	230156854	0.0138668		0.83419	Ischemic stroke || id:bbj-a-129	Ischemic stroke	Ischemic stroke || ||	TRUE	MedicineITLab	ebi-bcl42-GCST90100548	2	230156854	0.0672581	8.49E-06	681	Plasma manganese levels || id:ebi-bcl42-GCST90100548	TRUE	reported	MedicineITLab	2	TRUE			0.0288094	681		FALSE	TRUE
rs61945916	A	C	A	C	-0.572818	0.0381445	0.0648313	0.035935	FALSE	FALSE	FALSE	bbj-a-129	13	34732498	0.0327483		0.244109	Ischemic stroke || id:bbj-a-129	Ischemic stroke	Ischemic stroke || ||	TRUE	MedicineITLab	ebi-bcl42-GCST90100548	13	34732498	0.118624	1.71E-06	681	Plasma manganese levels || id:ebi-bcl42-GCST90100548	TRUE	reported	MedicineITLab	2	TRUE			0.0332013	681		FALSE	TRUE
rs75249873	T	A	T	A	0.432514	-0.00782197	0.113167	0.17136	FALSE	TRUE	FALSE	bbj-a-129	11	129307331	0.0152829		0.608782	Ischemic stroke || id:bbj-a-129	Ischemic stroke	Ischemic stroke || ||	TRUE	MedicineITLab	ebi-bcl42-GCST90100548	11	129307331	0.0936038	4.60E-06	681	Plasma manganese levels || id:ebi-bcl42-GCST90100548	TRUE	reported	MedicineITLab	2	TRUE			0.0304858	681		FALSE	TRUE
rs76190416	T	C	T	C	-1.18408	0.0257519	0.0141017	0.0688263	FALSE	FALSE	FALSE	bbj-a-129	15	70150833	0.0230789		0.2645	Ischemic stroke || id:bbj-a-129	Ischemic stroke	Ischemic stroke || ||	TRUE	MedicineITLab	ebi-bcl42-GCST90100548	15	70150833	0.258751	5.66E-06	681	Plasma manganese levels || id:ebi-bcl42-GCST90100548	TRUE	reported	MedicineITLab	2	TRUE			0.0299183	681		FALSE	TRUE
rs7796437	G	A	G	A	0.457526	0.00938151	0.0833999	0.12062	FALSE	FALSE	FALSE	bbj-a-129	7	104213298	0.0176244		0.594517	Ischemic stroke || id:bbj-a-129	Ischemic stroke	Ischemic stroke || ||	TRUE	MedicineITLab	ebi-bcl42-GCST90100548	7	104213298	0.100485	6.29E-06	681	Plasma manganese levels || id:ebi-bcl42-GCST90100548	TRUE	reported	MedicineITLab	2	TRUE			0.0296277	681		FALSE	TRUE
rs891795	C	G	C	G	-0.344871	0.0320043	0.184188	0.159841	FALSE	TRUE	FALSE	bbj-a-129	15	27247531	0.0158886		0.0439795	Ischemic stroke || id:bbj-a-129	Ischemic stroke	Ischemic stroke || ||	TRUE	MedicineITLab	ebi-bcl42-GCST90100548	15	27247531	0.0752442	5.47E-06	681	Plasma manganese levels || id:ebi-bcl42-GCST90100548	TRUE	reported	MedicineITLab	2	TRUE			0.0300099	681		FALSE	TRUE
rs559738947	C	G	C	G	0.333384	-0.0117491	0.171127	0.215406	FALSE	TRUE	FALSE	bbj-a-129	3	21644875	0.0145701		0.42002	Ischemic stroke || id:bbj-a-129	Ischemic stroke	Ischemic stroke || ||	TRUE	MedicineITLab	ebi-bcl42-GCST90100549	3	21644875	0.0745675	9.17E-06	682	Plasma molybdenum levels || id:ebi-bcl42-GCST90100549	TRUE	reported	MedicineITLab	2	TRUE			0.0285561	682		FALSE	TRUE
rs60911526	T	G	T	G	-0.531313	0.0233556	0.0577442	0.0859673	FALSE	FALSE	FALSE	bbj-a-129	4	89073972	0.0209233		0.264318	Ischemic stroke || id:bbj-a-129	Ischemic stroke	Ischemic stroke || ||	TRUE	MedicineITLab	ebi-bcl42-GCST90100549	4	89073972	0.116186	5.74E-06	682	Plasma molybdenum levels || id:ebi-bcl42-GCST90100549	TRUE	reported	MedicineITLab	2	TRUE			0.0298353	682		FALSE	TRUE
rs75597017	G	A	G	A	-0.570877	0.0212392	0.0664641	0.0852684	FALSE	FALSE	FALSE	bbj-a-129	4	58358311	0.022786		0.351276	Ischemic stroke || id:bbj-a-129	Ischemic stroke	Ischemic stroke || ||	TRUE	MedicineITLab	ebi-bcl42-GCST90100549	4	58358311	0.123978	4.96E-06	682	Plasma molybdenum levels || id:ebi-bcl42-GCST90100549	TRUE	reported	MedicineITLab	2	TRUE			0.0302379	682		FALSE	TRUE
rs8021455	C	T	C	T	-0.396257	0.0182577	0.128255	0.0738486	FALSE	FALSE	FALSE	bbj-a-129	14	33374069	0.0221856		0.410534	Ischemic stroke || id:bbj-a-129	Ischemic stroke	Ischemic stroke || ||	TRUE	MedicineITLab	ebi-bcl42-GCST90100549	14	33374069	0.0813973	1.41E-06	682	Plasma molybdenum levels || id:ebi-bcl42-GCST90100549	TRUE	reported	MedicineITLab	2	TRUE			0.033678	682		FALSE	TRUE
rs116868394	T	C	T	C	0.677393	-0.00967776	0.0449458	0.0146444	FALSE	FALSE	FALSE	bbj-a-129	3	64365533	0.0544557		0.858944	Ischemic stroke || id:bbj-a-129	Ischemic stroke	Ischemic stroke || ||	TRUE	MedicineITLab	ebi-bcl42-GCST90100550	3	64365533	0.149296	6.77E-06	685	Plasma nickel levels || id:ebi-bcl42-GCST90100550	TRUE	reported	MedicineITLab	2	TRUE			0.0292595	685		FALSE	TRUE
rs12975867	C	T	C	T	-0.495327	-0.0171205	0.0662665	0.0630575	FALSE	FALSE	FALSE	bbj-a-129	19	35990166	0.0248264		0.490439	Ischemic stroke || id:bbj-a-129	Ischemic stroke	Ischemic stroke || ||	TRUE	MedicineITLab	ebi-bcl42-GCST90100550	19	35990166	0.105701	3.38E-06	685	Plasma nickel levels || id:ebi-bcl42-GCST90100550	TRUE	reported	MedicineITLab	2	TRUE			0.0311503	685		FALSE	TRUE
rs13050770	T	C	T	C	-0.398686	-0.0287828	0.118336	0.223053	FALSE	FALSE	FALSE	bbj-a-129	21	46335401	0.0147459		0.0509483	Ischemic stroke || id:bbj-a-129	Ischemic stroke	Ischemic stroke || ||	TRUE	MedicineITLab	ebi-bcl42-GCST90100550	21	46335401	0.0892912	9.41E-06	685	Plasma nickel levels || id:ebi-bcl42-GCST90100550	TRUE	reported	MedicineITLab	2	TRUE			0.0283615	685		FALSE	TRUE
rs144999307	A	G	A	G	0.575208	0.00804623	0.0643269	0.0559428	FALSE	FALSE	FALSE	bbj-a-129	3	23103213	0.0275363		0.77013	Ischemic stroke || id:bbj-a-129	Ischemic stroke	Ischemic stroke || ||	TRUE	MedicineITLab	ebi-bcl42-GCST90100550	3	23103213	0.117684	1.28E-06	685	Plasma nickel levels || id:ebi-bcl42-GCST90100550	TRUE	reported	MedicineITLab	2	TRUE			0.0337958	685		FALSE	TRUE
rs35786473	T	C	T	C	-0.286711	-0.00405225	0.464188	0.363615	FALSE	FALSE	FALSE	bbj-a-129	5	150983185	0.0126568		0.748845	Ischemic stroke || id:bbj-a-129	Ischemic stroke	Ischemic stroke || ||	TRUE	MedicineITLab	ebi-bcl42-GCST90100550	5	150983185	0.0610373	3.21E-06	685	Plasma nickel levels || id:ebi-bcl42-GCST90100550	TRUE	reported	MedicineITLab	2	TRUE			0.0312946	685		FALSE	TRUE
rs527853837	C	A	C	A	-0.988571	-0.188317	0.020074	0.00306032	FALSE	FALSE	FALSE	bbj-a-129	5	167803699	0.125531		0.133574	Ischemic stroke || id:bbj-a-129	Ischemic stroke	Ischemic stroke || ||	TRUE	MedicineITLab	ebi-bcl42-GCST90100550	5	167803699	0.216347	5.83E-06	685	Plasma nickel levels || id:ebi-bcl42-GCST90100550	TRUE	reported	MedicineITLab	2	TRUE			0.0296631	685		FALSE	TRUE
rs715059	A	G	A	G	-0.290607	0.00753055	0.30711	0.372197	FALSE	FALSE	FALSE	bbj-a-129	11	44785286	0.012297		0.54028	Ischemic stroke || id:bbj-a-129	Ischemic stroke	Ischemic stroke || ||	TRUE	MedicineITLab	ebi-bcl42-GCST90100550	11	44785286	0.0652252	9.83E-06	685	Plasma nickel levels || id:ebi-bcl42-GCST90100550	TRUE	reported	MedicineITLab	2	TRUE			0.0282435	685		FALSE	TRUE
rs7201673	T	C	T	C	0.299336	0.0218851	0.222808	0.299767	FALSE	FALSE	FALSE	bbj-a-129	16	64415482	0.0126845		0.0844676	Ischemic stroke || id:bbj-a-129	Ischemic stroke	Ischemic stroke || ||	TRUE	MedicineITLab	ebi-bcl42-GCST90100550	16	64415482	0.0649095	4.80E-06	685	Plasma nickel levels || id:ebi-bcl42-GCST90100550	TRUE	reported	MedicineITLab	2	TRUE			0.030197	685		FALSE	TRUE
rs78382809	C	G	C	G	0.522661	0.0325025	0.0903984	0.0944031	FALSE	TRUE	FALSE	bbj-a-129	15	48594348	0.0195959		0.0971896	Ischemic stroke || id:bbj-a-129	Ischemic stroke	Ischemic stroke || ||	TRUE	MedicineITLab	ebi-bcl42-GCST90100550	15	48594348	0.0981254	1.37E-07	685	Plasma nickel levels || id:ebi-bcl42-GCST90100550	TRUE	reported	MedicineITLab	2	TRUE			0.0398824	685		FALSE	TRUE
rs78869662	T	C	T	C	-0.418972	0.00552392	0.113121	0.128473	FALSE	FALSE	FALSE	bbj-a-129	20	15702480	0.0181563		0.760943	Ischemic stroke || id:bbj-a-129	Ischemic stroke	Ischemic stroke || ||	TRUE	MedicineITLab	ebi-bcl42-GCST90100550	20	15702480	0.0927733	7.46E-06	685	Plasma nickel levels || id:ebi-bcl42-GCST90100550	TRUE	reported	MedicineITLab	2	TRUE			0.0289951	685		FALSE	TRUE
rs2744386	T	C	T	C	0.532166	-0.0136507	0.0702642	0.110123	FALSE	FALSE	FALSE	bbj-a-129	6	7590807	0.0182239		0.453826	Ischemic stroke || id:bbj-a-129	Ischemic stroke	Ischemic stroke || ||	TRUE	MedicineITLab	ebi-bcl42-GCST90100551	6	7590807	0.112357	2.67E-06	676	Plasma lead levels || id:ebi-bcl42-GCST90100551	TRUE	reported	MedicineITLab	2	TRUE			0.0322118	676		FALSE	TRUE
rs4237391	T	G	T	G	0.275951	-0.0185505	0.368814	0.470875	FALSE	FALSE	FALSE	bbj-a-129	10	29386986	0.0117563		0.114584	Ischemic stroke || id:bbj-a-129	Ischemic stroke	Ischemic stroke || ||	TRUE	MedicineITLab	ebi-bcl42-GCST90100551	10	29386986	0.0561291	1.12E-06	676	Plasma lead levels || id:ebi-bcl42-GCST90100551	TRUE	reported	MedicineITLab	2	TRUE			0.0346199	676		FALSE	TRUE
rs62019033	C	T	C	T	0.271681	-0.0276319	0.256823	0.147311	FALSE	FALSE	FALSE	bbj-a-129	15	88216872	0.0167677		0.0993665	Ischemic stroke || id:bbj-a-129	Ischemic stroke	Ischemic stroke || ||	TRUE	MedicineITLab	ebi-bcl42-GCST90100551	15	88216872	0.0605861	8.64E-06	676	Plasma lead levels || id:ebi-bcl42-GCST90100551	TRUE	reported	MedicineITLab	2	TRUE			0.0289698	676		FALSE	TRUE
rs7113170	C	G	C	G	0.468074	-0.00202074	0.0694112	0.0317205	FALSE	TRUE	FALSE	bbj-a-129	11	46259945	0.0322964		0.95011	Ischemic stroke || id:bbj-a-129	Ischemic stroke	Ischemic stroke || ||	TRUE	MedicineITLab	ebi-bcl42-GCST90100551	11	46259945	0.104284	8.48E-06	676	Plasma lead levels || id:ebi-bcl42-GCST90100551	TRUE	reported	MedicineITLab	2	TRUE			0.029023	676		FALSE	TRUE
rs76110723	G	A	G	A	-0.321121	0.00412073	0.16273	0.147654	FALSE	FALSE	FALSE	bbj-a-129	9	30351862	0.0161802		0.798972	Ischemic stroke || id:bbj-a-129	Ischemic stroke	Ischemic stroke || ||	TRUE	MedicineITLab	ebi-bcl42-GCST90100551	9	30351862	0.0712064	7.69E-06	676	Plasma lead levels || id:ebi-bcl42-GCST90100551	TRUE	reported	MedicineITLab	2	TRUE			0.0292906	676		FALSE	TRUE
rs78659778	A	G	A	G	0.257623	0.0345395	0.394366	0.393569	FALSE	FALSE	FALSE	bbj-a-129	6	160082272	0.0122197		0.00470544	Ischemic stroke || id:bbj-a-129	Ischemic stroke	Ischemic stroke || ||	TRUE	MedicineITLab	ebi-bcl42-GCST90100551	6	160082272	0.0555379	4.24E-06	676	Plasma lead levels || id:ebi-bcl42-GCST90100551	TRUE	reported	MedicineITLab	2	TRUE			0.0309373	676		FALSE	TRUE
rs145226582	T	C	T	C	-0.728322	0.070112	0.0432586	0.0205175	FALSE	FALSE	FALSE	bbj-a-129	16	83312493	0.0476819		0.141451	Ischemic stroke || id:bbj-a-129	Ischemic stroke	Ischemic stroke || ||	TRUE	MedicineITLab	ebi-bcl42-GCST90100552	16	83312493	0.132211	5.17E-08	688	Plasma rubidium levels || id:ebi-bcl42-GCST90100552	TRUE	reported	MedicineITLab	2	TRUE			0.0423632	688		FALSE	TRUE
rs146822775	G	A	G	A	0.484886	0.0397572	0.0665788	0.0214738	FALSE	FALSE	FALSE	bbj-a-129	7	48727494	0.0452045		0.379132	Ischemic stroke || id:bbj-a-129	Ischemic stroke	Ischemic stroke || ||	TRUE	MedicineITLab	ebi-bcl42-GCST90100552	7	48727494	0.101022	1.96E-06	688	Plasma rubidium levels || id:ebi-bcl42-GCST90100552	TRUE	reported	MedicineITLab	2	TRUE			0.0324921	688		FALSE	TRUE
rs3092281	A	G	A	G	-0.249355	-0.00374309	0.485992	0.456231	FALSE	FALSE	FALSE	bbj-a-129	20	47480970	0.0121295		0.757631	Ischemic stroke || id:bbj-a-129	Ischemic stroke	Ischemic stroke || ||	TRUE	MedicineITLab	ebi-bcl42-GCST90100552	20	47480970	0.0556925	8.89E-06	688	Plasma rubidium levels || id:ebi-bcl42-GCST90100552	TRUE	reported	MedicineITLab	2	TRUE			0.0283929	688		FALSE	TRUE
rs61833192	C	T	C	T	0.270092	-0.00361498	0.242264	0.182893	FALSE	FALSE	FALSE	bbj-a-129	10	13695069	0.0153204		0.813465	Ischemic stroke || id:bbj-a-129	Ischemic stroke	Ischemic stroke || ||	TRUE	MedicineITLab	ebi-bcl42-GCST90100552	10	13695069	0.0603681	9.02E-06	688	Plasma rubidium levels || id:ebi-bcl42-GCST90100552	TRUE	reported	MedicineITLab	2	TRUE			0.0283526	688		FALSE	TRUE
rs10740328	A	T	A	T	-0.308498	-0.0135965	0.251055	0.349454	FALSE	TRUE	FALSE	bbj-a-129	10	53486722	0.0120669		0.259844	Ischemic stroke || id:bbj-a-129	Ischemic stroke	Ischemic stroke || ||	TRUE	MedicineITLab	ebi-bcl42-GCST90100553	10	53486722	0.0675403	5.88E-06	688	Plasma selenium levels || id:ebi-bcl42-GCST90100553	TRUE	reported	MedicineITLab	2	TRUE			0.029515	688		FALSE	TRUE
rs11203848	A	C	A	C	0.263143	0.00520771	0.343634	0.277402	FALSE	FALSE	FALSE	bbj-a-129	8	17231144	0.0139508		0.708933	Ischemic stroke || id:bbj-a-129	Ischemic stroke	Ischemic stroke || ||	TRUE	MedicineITLab	ebi-bcl42-GCST90100553	8	17231144	0.0572188	5.08E-06	688	Plasma selenium levels || id:ebi-bcl42-GCST90100553	TRUE	reported	MedicineITLab	2	TRUE			0.0299085	688		FALSE	TRUE
rs11917161	A	G	A	G	0.332629	0.011347	0.281593	0.37089	FALSE	FALSE	FALSE	bbj-a-129	3	153006526	0.012126		0.349395	Ischemic stroke || id:bbj-a-129	Ischemic stroke	Ischemic stroke || ||	TRUE	MedicineITLab	ebi-bcl42-GCST90100553	3	153006526	0.0688092	1.66E-06	688	Plasma selenium levels || id:ebi-bcl42-GCST90100553	TRUE	reported	MedicineITLab	2	TRUE			0.0329424	688		FALSE	TRUE
rs12368801	A	C	A	C	0.327618	-0.00826579	0.274668	0.170303	FALSE	FALSE	FALSE	bbj-a-129	12	125519499	0.0165398		0.61725	Ischemic stroke || id:bbj-a-129	Ischemic stroke	Ischemic stroke || ||	TRUE	MedicineITLab	ebi-bcl42-GCST90100553	12	125519499	0.0652828	6.69E-07	688	Plasma selenium levels || id:ebi-bcl42-GCST90100553	TRUE	reported	MedicineITLab	2	TRUE			0.0354124	688		FALSE	TRUE
rs145794915	T	C	T	C	0.55756	-0.0552255	0.0513393	0.00858651	FALSE	FALSE	FALSE	bbj-a-129	21	29713490	0.0746688		0.459539	Ischemic stroke || id:bbj-a-129	Ischemic stroke	Ischemic stroke || ||	TRUE	MedicineITLab	ebi-bcl42-GCST90100553	21	29713490	0.120222	4.24E-06	688	Plasma selenium levels || id:ebi-bcl42-GCST90100553	TRUE	reported	MedicineITLab	2	TRUE			0.0304007	688		FALSE	TRUE
rs16879107	C	A	C	A	-0.521331	0.0032746	0.0581633	0.0652021	FALSE	FALSE	FALSE	bbj-a-129	8	32137848	0.0229928		0.886749	Ischemic stroke || id:bbj-a-129	Ischemic stroke	Ischemic stroke || ||	TRUE	MedicineITLab	ebi-bcl42-GCST90100553	8	32137848	0.115433	7.44E-06	688	Plasma selenium levels || id:ebi-bcl42-GCST90100553	TRUE	reported	MedicineITLab	2	TRUE			0.0288748	688		FALSE	TRUE
rs17222130	A	G	A	G	0.496195	-0.00599648	0.0816225	0.208884	FALSE	FALSE	FALSE	bbj-a-129	2	129493277	0.0152912		0.694946	Ischemic stroke || id:bbj-a-129	Ischemic stroke	Ischemic stroke || ||	TRUE	MedicineITLab	ebi-bcl42-GCST90100553	2	129493277	0.102636	1.66E-06	688	Plasma selenium levels || id:ebi-bcl42-GCST90100553	TRUE	reported	MedicineITLab	2	TRUE			0.0329481	688		FALSE	TRUE
rs6922002	A	G	A	G	-0.458889	-0.00482846	0.0921075	0.126841	FALSE	FALSE	FALSE	bbj-a-129	6	6626263	0.0174245		0.781698	Ischemic stroke || id:bbj-a-129	Ischemic stroke	Ischemic stroke || ||	TRUE	MedicineITLab	ebi-bcl42-GCST90100553	6	6626263	0.0916716	7.13E-07	688	Plasma selenium levels || id:ebi-bcl42-GCST90100553	TRUE	reported	MedicineITLab	2	TRUE			0.0352404	688		FALSE	TRUE
rs773828	A	C	A	C	0.263649	0.0129841	0.388105	0.361021	FALSE	FALSE	FALSE	bbj-a-129	2	34103546	0.0119123		0.275725	Ischemic stroke || id:bbj-a-129	Ischemic stroke	Ischemic stroke || ||	TRUE	MedicineITLab	ebi-bcl42-GCST90100553	2	34103546	0.0557441	2.75E-06	688	Plasma selenium levels || id:ebi-bcl42-GCST90100553	TRUE	reported	MedicineITLab	2	TRUE			0.0315787	688		FALSE	TRUE
rs9506916	G	A	G	A	0.68594	-0.0228775	0.0444134	0.0648931	FALSE	FALSE	FALSE	bbj-a-129	13	23327917	0.0241251		0.342984	Ischemic stroke || id:bbj-a-129	Ischemic stroke	Ischemic stroke || ||	TRUE	MedicineITLab	ebi-bcl42-GCST90100553	13	23327917	0.143852	2.28E-06	688	Plasma selenium levels || id:ebi-bcl42-GCST90100553	TRUE	reported	MedicineITLab	2	TRUE			0.0320815	688		FALSE	TRUE
rs1316785	C	T	C	T	0.402036	0.00782698	0.108919	0.0756342	FALSE	FALSE	FALSE	bbj-a-129	4	149601351	0.0217275		0.718672	Ischemic stroke || id:bbj-a-129	Ischemic stroke	Ischemic stroke || ||	TRUE	MedicineITLab	ebi-bcl42-GCST90100554	4	149601351	0.0898179	8.99E-06	667	Plasma tin levels || id:ebi-bcl42-GCST90100554	TRUE	reported	MedicineITLab	2	TRUE			0.0292476	667		FALSE	TRUE
rs144086039	G	A	G	A	1.01276	0.0386763	0.0187361	0.0038442	FALSE	FALSE	FALSE	bbj-a-129	14	43896504	0.0975721		0.69182	Ischemic stroke || id:bbj-a-129	Ischemic stroke	Ischemic stroke || ||	TRUE	MedicineITLab	ebi-bcl42-GCST90100554	14	43896504	0.217874	4.06E-06	667	Plasma tin levels || id:ebi-bcl42-GCST90100554	TRUE	reported	MedicineITLab	2	TRUE			0.0314698	667		FALSE	TRUE
rs72975185	C	A	C	A	-0.476811	-0.0143524	0.0824271	0.0604043	FALSE	FALSE	FALSE	bbj-a-129	3	138633966	0.0253783		0.571708	Ischemic stroke || id:bbj-a-129	Ischemic stroke	Ischemic stroke || ||	TRUE	MedicineITLab	ebi-bcl42-GCST90100554	3	138633966	0.10631	8.63E-06	667	Plasma tin levels || id:ebi-bcl42-GCST90100554	TRUE	reported	MedicineITLab	2	TRUE			0.0293616	667		FALSE	TRUE
rs10014591	C	A	C	A	-0.312137	-0.0261262	0.267205	0.248941	FALSE	FALSE	FALSE	bbj-a-129	4	6529948	0.0148484		0.0784874	Ischemic stroke || id:bbj-a-129	Ischemic stroke	Ischemic stroke || ||	TRUE	MedicineITLab	ebi-bcl42-GCST90100555	4	6529948	0.0674381	4.43E-06	687	Plasma strontium levels || id:ebi-bcl42-GCST90100555	TRUE	reported	MedicineITLab	2	TRUE			0.030326	687		FALSE	TRUE
rs112043376	A	C	A	C	0.779105	-0.0921898	0.0309689	0.0195704	FALSE	FALSE	FALSE	bbj-a-129	11	75434443	0.0453426		0.0420339	Ischemic stroke || id:bbj-a-129	Ischemic stroke	Ischemic stroke || ||	TRUE	MedicineITLab	ebi-bcl42-GCST90100555	11	75434443	0.166929	3.69E-06	687	Plasma strontium levels || id:ebi-bcl42-GCST90100555	TRUE	reported	MedicineITLab	2	TRUE			0.0308207	687		FALSE	TRUE
rs1500771	A	T	A	T	0.297863	-0.00627211	0.384842	0.308067	FALSE	TRUE	FALSE	bbj-a-129	10	57789015	0.0124363		0.614024	Ischemic stroke || id:bbj-a-129	Ischemic stroke	Ischemic stroke || ||	TRUE	MedicineITLab	ebi-bcl42-GCST90100555	10	57789015	0.0669061	9.98E-06	687	Plasma strontium levels || id:ebi-bcl42-GCST90100555	TRUE	reported	MedicineITLab	2	TRUE			0.0281205	687		FALSE	TRUE
rs56758628	C	T	C	T	0.255164	0.0267249	0.382784	0.357116	FALSE	FALSE	FALSE	bbj-a-129	7	105532026	0.0119943		0.0258714	Ischemic stroke || id:bbj-a-129	Ischemic stroke	Ischemic stroke || ||	TRUE	MedicineITLab	ebi-bcl42-GCST90100555	7	105532026	0.056183	6.63E-06	687	Plasma strontium levels || id:ebi-bcl42-GCST90100555	TRUE	reported	MedicineITLab	2	TRUE			0.0292317	687		FALSE	TRUE
rs963615	T	C	T	C	-1.05955	-0.048253	0.018834	0.0258697	FALSE	FALSE	FALSE	bbj-a-129	5	57755936	0.0370935		0.193311	Ischemic stroke || id:bbj-a-129	Ischemic stroke	Ischemic stroke || ||	TRUE	MedicineITLab	ebi-bcl42-GCST90100555	5	57755936	0.230645	5.21E-06	687	Plasma strontium levels || id:ebi-bcl42-GCST90100555	TRUE	reported	MedicineITLab	2	TRUE			0.0298873	687		FALSE	TRUE
rs151209811	T	C	T	C	-1.01806	-0.0574904	0.0195426	0.0171746	FALSE	FALSE	FALSE	bbj-a-129	4	68027139	0.0468899		0.220171	Ischemic stroke || id:bbj-a-129	Ischemic stroke	Ischemic stroke || ||	TRUE	MedicineITLab	ebi-bcl42-GCST90100556	4	68027139	0.221134	4.97E-06	688	Plasma titanium levels || id:ebi-bcl42-GCST90100556	TRUE	reported	MedicineITLab	2	TRUE			0.0299707	688		FALSE	TRUE
rs2445305	T	A	T	A	0.306532	0.00147748	0.222195	0.221583	FALSE	TRUE	FALSE	bbj-a-129	11	5085271	0.0138118		0.914811	Ischemic stroke || id:bbj-a-129	Ischemic stroke	Ischemic stroke || ||	TRUE	MedicineITLab	ebi-bcl42-GCST90100556	11	5085271	0.0680103	7.76E-06	688	Plasma titanium levels || id:ebi-bcl42-GCST90100556	TRUE	reported	MedicineITLab	2	TRUE			0.028761	688		FALSE	TRUE
rs347241	A	C	A	C	0.265104	-0.0238825	0.417738	0.459392	FALSE	FALSE	FALSE	bbj-a-129	5	72785993	0.0116078		0.0396433	Ischemic stroke || id:bbj-a-129	Ischemic stroke	Ischemic stroke || ||	TRUE	MedicineITLab	ebi-bcl42-GCST90100556	5	72785993	0.0590909	8.53E-06	688	Plasma titanium levels || id:ebi-bcl42-GCST90100556	TRUE	reported	MedicineITLab	2	TRUE			0.0285042	688		FALSE	TRUE
rs355020	A	G	A	G	-0.337592	-0.010582	0.366277	0.477277	FALSE	FALSE	FALSE	bbj-a-129	1	13907484	0.011507		0.357772	Ischemic stroke || id:bbj-a-129	Ischemic stroke	Ischemic stroke || ||	TRUE	MedicineITLab	ebi-bcl42-GCST90100556	1	13907484	0.0674044	7.04E-07	688	Plasma titanium levels || id:ebi-bcl42-GCST90100556	TRUE	reported	MedicineITLab	2	TRUE			0.0352766	688		FALSE	TRUE
rs36110069	G	T	G	T	0.599946	-0.0232891	0.057713	0.0817069	FALSE	FALSE	FALSE	bbj-a-129	16	11207817	0.0209013		0.265176	Ischemic stroke || id:bbj-a-129	Ischemic stroke	Ischemic stroke || ||	TRUE	MedicineITLab	ebi-bcl42-GCST90100556	16	11207817	0.118033	4.84E-07	688	Plasma titanium levels || id:ebi-bcl42-GCST90100556	TRUE	reported	MedicineITLab	2	TRUE			0.0362942	688		FALSE	TRUE
rs448103	T	C	T	C	-0.794559	0.0464807	0.0319307	0.0265944	FALSE	FALSE	FALSE	bbj-a-129	13	22959292	0.0381718		0.223349	Ischemic stroke || id:bbj-a-129	Ischemic stroke	Ischemic stroke || ||	TRUE	MedicineITLab	ebi-bcl42-GCST90100556	13	22959292	0.175254	6.87E-06	688	Plasma titanium levels || id:ebi-bcl42-GCST90100556	TRUE	reported	MedicineITLab	2	TRUE			0.0290918	688		FALSE	TRUE
rs6863125	A	G	A	G	-0.323308	0.00737338	0.178354	0.121886	FALSE	FALSE	FALSE	bbj-a-129	5	31806258	0.017698		0.676955	Ischemic stroke || id:bbj-a-129	Ischemic stroke	Ischemic stroke || ||	TRUE	MedicineITLab	ebi-bcl42-GCST90100556	5	31806258	0.0713254	6.90E-06	688	Plasma titanium levels || id:ebi-bcl42-GCST90100556	TRUE	reported	MedicineITLab	2	TRUE			0.0290806	688		FALSE	TRUE
rs711712	G	A	G	A	0.25723	0.000457793	0.380475	0.42244	FALSE	FALSE	FALSE	bbj-a-129	3	22999330	0.011733		0.968876	Ischemic stroke || id:bbj-a-129	Ischemic stroke	Ischemic stroke || ||	TRUE	MedicineITLab	ebi-bcl42-GCST90100556	3	22999330	0.0577398	9.84E-06	688	Plasma titanium levels || id:ebi-bcl42-GCST90100556	TRUE	reported	MedicineITLab	2	TRUE			0.0281179	688		FALSE	TRUE
rs73318470	G	A	G	A	0.30596	-0.00229367	0.22853	0.15685	FALSE	FALSE	FALSE	bbj-a-129	21	20960463	0.0169993		0.892669	Ischemic stroke || id:bbj-a-129	Ischemic stroke	Ischemic stroke || ||	TRUE	MedicineITLab	ebi-bcl42-GCST90100556	21	20960463	0.0678599	7.71E-06	688	Plasma titanium levels || id:ebi-bcl42-GCST90100556	TRUE	reported	MedicineITLab	2	TRUE			0.0287804	688		FALSE	TRUE
rs73344709	A	G	A	G	0.476729	-0.0126373	0.0769805	0.0353241	FALSE	FALSE	FALSE	bbj-a-129	17	69472297	0.0320413		0.693281	Ischemic stroke || id:bbj-a-129	Ischemic stroke	Ischemic stroke || ||	TRUE	MedicineITLab	ebi-bcl42-GCST90100556	17	69472297	0.103608	5.03E-06	688	Plasma titanium levels || id:ebi-bcl42-GCST90100556	TRUE	reported	MedicineITLab	2	TRUE			0.0299386	688		FALSE	TRUE
rs78278395	T	A	T	A	0.357805	-0.00418317	0.164561	0.155044	FALSE	TRUE	FALSE	bbj-a-129	2	197118604	0.0159437		0.793034	Ischemic stroke || id:bbj-a-129	Ischemic stroke	Ischemic stroke || ||	TRUE	MedicineITLab	ebi-bcl42-GCST90100556	2	197118604	0.0778811	5.20E-06	688	Plasma titanium levels || id:ebi-bcl42-GCST90100556	TRUE	reported	MedicineITLab	2	TRUE			0.0298499	688		FALSE	TRUE
rs4544187	T	C	T	C	-0.339286	0.00492907	0.402086	0.423736	FALSE	FALSE	FALSE	bbj-a-129	15	61799327	0.0120626		0.682815	Ischemic stroke || id:bbj-a-129	Ischemic stroke	Ischemic stroke || ||	TRUE	MedicineITLab	ebi-bcl42-GCST90100557	15	61799327	0.0627118	8.79E-08	688	Plasma vanadium levels || id:ebi-bcl42-GCST90100557	TRUE	reported	MedicineITLab	2	TRUE			0.0409226	688		FALSE	TRUE
rs541432	A	G	A	G	0.30541	-0.0144513	0.252317	0.330252	FALSE	FALSE	FALSE	bbj-a-129	10	115152548	0.0122192		0.236938	Ischemic stroke || id:bbj-a-129	Ischemic stroke	Ischemic stroke || ||	TRUE	MedicineITLab	ebi-bcl42-GCST90100557	10	115152548	0.0679283	8.16E-06	688	Plasma vanadium levels || id:ebi-bcl42-GCST90100557	TRUE	reported	MedicineITLab	2	TRUE			0.0286239	688		FALSE	TRUE
rs6026593	G	A	G	A	0.385364	-0.00493564	0.1262	0.19839	FALSE	FALSE	FALSE	bbj-a-129	20	57479133	0.0143449		0.730794	Ischemic stroke || id:bbj-a-129	Ischemic stroke	Ischemic stroke || ||	TRUE	MedicineITLab	ebi-bcl42-GCST90100557	20	57479133	0.0798185	1.71E-06	688	Plasma vanadium levels || id:ebi-bcl42-GCST90100557	TRUE	reported	MedicineITLab	2	TRUE			0.0328624	688		FALSE	TRUE
rs975534	A	G	A	G	-0.267096	-0.0139739	0.333773	0.425524	FALSE	FALSE	FALSE	bbj-a-129	4	105502287	0.0117195		0.233117	Ischemic stroke || id:bbj-a-129	Ischemic stroke	Ischemic stroke || ||	TRUE	MedicineITLab	ebi-bcl42-GCST90100557	4	105502287	0.0588834	6.80E-06	688	Plasma vanadium levels || id:ebi-bcl42-GCST90100557	TRUE	reported	MedicineITLab	2	TRUE			0.0291199	688		FALSE	TRUE
rs10399884	A	G	A	G	-0.540035	-0.0150245	0.0758204	0.138046	FALSE	FALSE	FALSE	bbj-a-129	1	105707220	0.0166671		0.367353	Ischemic stroke || id:bbj-a-129	Ischemic stroke	Ischemic stroke || ||	TRUE	MedicineITLab	ebi-bcl42-GCST90100558	1	105707220	0.116916	4.63E-06	684	Plasma zinc levels || id:ebi-bcl42-GCST90100558	TRUE	reported	MedicineITLab	2	TRUE			0.0303343	684		FALSE	TRUE
rs112748931	T	C	T	C	-0.580426	-0.162876	0.0615528	0.0108576	FALSE	FALSE	FALSE	bbj-a-129	11	565366	0.0655025		0.0128982	Ischemic stroke || id:bbj-a-129	Ischemic stroke	Ischemic stroke || ||	TRUE	MedicineITLab	ebi-bcl42-GCST90100558	11	565366	0.126986	5.80E-06	684	Plasma zinc levels || id:ebi-bcl42-GCST90100558	TRUE	reported	MedicineITLab	2	TRUE			0.0297231	684		FALSE	TRUE
rs1289661	C	T	C	T	-0.357894	-0.0201183	0.145835	0.168714	FALSE	FALSE	FALSE	bbj-a-129	1	117654422	0.0153494		0.189961	Ischemic stroke || id:bbj-a-129	Ischemic stroke	Ischemic stroke || ||	TRUE	MedicineITLab	ebi-bcl42-GCST90100558	1	117654422	0.0761291	3.15E-06	684	Plasma zinc levels || id:ebi-bcl42-GCST90100558	TRUE	reported	MedicineITLab	2	TRUE			0.0313886	684		FALSE	TRUE
rs55908498	A	G	A	G	-0.385567	0.0307341	0.130901	0.0807614	FALSE	FALSE	FALSE	bbj-a-129	4	16422917	0.0212096		0.147319	Ischemic stroke || id:bbj-a-129	Ischemic stroke	Ischemic stroke || ||	TRUE	MedicineITLab	ebi-bcl42-GCST90100558	4	16422917	0.0827411	3.83E-06	684	Plasma zinc levels || id:ebi-bcl42-GCST90100558	TRUE	reported	MedicineITLab	2	TRUE			0.0308575	684		FALSE	TRUE
rs78827810	G	A	G	A	-0.569242	-0.0260581	0.0709293	0.0257001	FALSE	FALSE	FALSE	bbj-a-129	4	186683778	0.0379978		0.492851	Ischemic stroke || id:bbj-a-129	Ischemic stroke	Ischemic stroke || ||	TRUE	MedicineITLab	ebi-bcl42-GCST90100558	4	186683778	0.12666	8.24E-06	684	Plasma zinc levels || id:ebi-bcl42-GCST90100558	TRUE	reported	MedicineITLab	2	TRUE			0.0287644	684		FALSE	TRUE

## Sheet: Sheet3
Table S3 Detailed information about the SNP used in bbj-a-129 as exposures.
SNP	effect_allele.exposure	other_allele.exposure	effect_allele.outcome	other_allele.outcome	beta.exposure	beta.outcome	eaf.exposure	eaf.outcome	remove	palindromic	ambiguous	id.outcome	chr	pos	se.outcome	samplesize.outcome	pval.outcome	outcome	originalname.outcome	outcome.deprecated	mr_keep.outcome	data_source.outcome	chr.exposure	pos.exposure	se.exposure	pval.exposure	id.exposure	exposure	mr_keep.exposure	pval_origin.exposure	data_source.exposure	action	mr_keep	units.outcome	units.exposure	rsq.exposure	is_steiger_succ	rsq.outcome	effective_n.outcome	steiger_dir	F	FMean	F_pow_beta_se
rs10936572	T	C	T	C	-0.0618462	-0.0498845	0.248606	0.373362	FALSE	FALSE	FALSE	ebi-bcl42-GCST90100517	3	168766440	0.0339703	1775	0.142154	Serum aluminum levels || id:ebi-bcl42-GCST90100517	Serum aluminum levels	Serum aluminum levels || ||	TRUE	MedicineITLab	3	168766440	0.0134473	4.24238e-06	bbj-a-129	Ischemic stroke || id:bbj-a-129	TRUE	reported	MedicineITLab	2	TRUE				FALSE	0.00121478	1775	TRUE	21.1522	24.6983	21.1522
rs11045239	A	G	A	G	0.067421	0.0111214	0.701202	0.661728	FALSE	FALSE	FALSE	ebi-bcl42-GCST90100517	12	20579694	0.0367787	1775	0.762393	Serum aluminum levels || id:ebi-bcl42-GCST90100517	Serum aluminum levels	Serum aluminum levels || ||	TRUE	MedicineITLab	12	20579694	0.0126713	1.0334e-07	bbj-a-129	Ischemic stroke || id:bbj-a-129	TRUE	reported	MedicineITLab	2	TRUE				FALSE	5.15698e-05	1775	TRUE	28.3105	24.6983	28.3105
rs11047532	G	C	G	C	0.0635145	-0.0161429	0.748154	0.720365	FALSE	TRUE	FALSE	ebi-bcl42-GCST90100517	12	24770775	0.0367034	1775	0.660122	Serum aluminum levels || id:ebi-bcl42-GCST90100517	Serum aluminum levels	Serum aluminum levels || ||	TRUE	MedicineITLab	12	24770775	0.0135683	2.85358e-06	bbj-a-129	Ischemic stroke || id:bbj-a-129	TRUE	reported	MedicineITLab	2	TRUE				FALSE	0.000109092	1775	TRUE	21.9126	24.6983	21.9126
rs12509595	C	T	C	T	0.0603805	-0.00907173	0.299671	0.394318	FALSE	FALSE	FALSE	ebi-bcl42-GCST90100517	4	81182554	0.0347415	1775	0.79403	Serum aluminum levels || id:ebi-bcl42-GCST90100517	Serum aluminum levels	Serum aluminum levels || ||	TRUE	MedicineITLab	4	81182554	0.0125638	1.54035e-06	bbj-a-129	Ischemic stroke || id:bbj-a-129	TRUE	reported	MedicineITLab	2	TRUE				FALSE	3.84554e-05	1775	TRUE	23.0968	24.6983	23.0968
rs12512879	T	G	T	G	0.0523374	0.00322955	0.480795	0.414384	FALSE	FALSE	FALSE	ebi-bcl42-GCST90100517	4	155495145	0.0346354	1775	0.92572	Serum aluminum levels || id:ebi-bcl42-GCST90100517	Serum aluminum levels	Serum aluminum levels || ||	TRUE	MedicineITLab	4	155495145	0.0115904	6.31379e-06	bbj-a-129	Ischemic stroke || id:bbj-a-129	TRUE	reported	MedicineITLab	2	TRUE				FALSE	4.9038e-06	1775	TRUE	20.3905	24.6983	20.3905
rs1275980	T	C	T	C	-0.0735504	-0.0364037	0.224075	0.252396	FALSE	FALSE	FALSE	ebi-bcl42-GCST90100517	2	26916969	0.0393386	1775	0.354888	Serum aluminum levels || id:ebi-bcl42-GCST90100517	Serum aluminum levels	Serum aluminum levels || ||	TRUE	MedicineITLab	2	26916969	0.0137938	9.70577e-08	bbj-a-129	Ischemic stroke || id:bbj-a-129	TRUE	reported	MedicineITLab	2	TRUE				FALSE	0.000482764	1775	TRUE	28.4317	24.6983	28.4317
rs1391986	T	G	T	G	0.0694736	-0.0189685	0.168044	0.174247	FALSE	FALSE	FALSE	ebi-bcl42-GCST90100517	5	52071311	0.0442049	1775	0.6679	Serum aluminum levels || id:ebi-bcl42-GCST90100517	Serum aluminum levels	Serum aluminum levels || ||	TRUE	MedicineITLab	5	52071311	0.0151993	4.85736e-06	bbj-a-129	Ischemic stroke || id:bbj-a-129	TRUE	reported	MedicineITLab	2	TRUE				FALSE	0.000103842	1775	TRUE	20.8926	24.6983	20.8926
rs1410669	A	G	A	G	0.0699606	-0.0918211	0.747197	0.728945	FALSE	FALSE	FALSE	ebi-bcl42-GCST90100517	6	72450435	0.0426113	1775	0.0313086	Serum aluminum levels || id:ebi-bcl42-GCST90100517	Serum aluminum levels	Serum aluminum levels || ||	TRUE	MedicineITLab	6	72450435	0.0151717	4.00258e-06	bbj-a-129	Ischemic stroke || id:bbj-a-129	TRUE	reported	MedicineITLab	2	TRUE				FALSE	0.00261211	1775	TRUE	21.2637	24.6983	21.2637
rs1973765	C	T	C	T	0.063422	0.033463	0.747958	0.647023	FALSE	FALSE	FALSE	ebi-bcl42-GCST90100517	11	1898664	0.036574	1775	0.360349	Serum aluminum levels || id:ebi-bcl42-GCST90100517	Serum aluminum levels	Serum aluminum levels || ||	TRUE	MedicineITLab	11	1898664	0.0135782	2.99937e-06	bbj-a-129	Ischemic stroke || id:bbj-a-129	TRUE	reported	MedicineITLab	2	TRUE				FALSE	0.000471923	1775	TRUE	21.817	24.6983	21.817
rs1985283	T	C	T	C	0.10347	0.00497515	0.0930803	0.171899	FALSE	FALSE	FALSE	ebi-bcl42-GCST90100517	1	35228604	0.0479837	1775	0.917432	Serum aluminum levels || id:ebi-bcl42-GCST90100517	Serum aluminum levels	Serum aluminum levels || ||	TRUE	MedicineITLab	1	35228604	0.0227443	5.38381e-06	bbj-a-129	Ischemic stroke || id:bbj-a-129	TRUE	reported	MedicineITLab	2	TRUE				FALSE	6.06336e-06	1775	TRUE	20.6959	24.6983	20.6959
rs245016	T	C	T	C	-0.0550041	-0.029747	0.672921	0.664507	FALSE	FALSE	FALSE	ebi-bcl42-GCST90100517	5	80021193	0.0358898	1775	0.407306	Serum aluminum levels || id:ebi-bcl42-GCST90100517	Serum aluminum levels	Serum aluminum levels || ||	TRUE	MedicineITLab	5	80021193	0.0122863	7.57408e-06	bbj-a-129	Ischemic stroke || id:bbj-a-129	TRUE	reported	MedicineITLab	2	TRUE				FALSE	0.000387318	1775	TRUE	20.0423	24.6983	20.0423
rs28446119	T	A	T	A	-0.0539556	0.00263823	0.620455	0.753181	FALSE	TRUE	FALSE	ebi-bcl42-GCST90100517	15	22916559	0.0412696	1775	0.949036	Serum aluminum levels || id:ebi-bcl42-GCST90100517	Serum aluminum levels	Serum aluminum levels || ||	TRUE	MedicineITLab	15	22916559	0.0120945	8.15136e-06	bbj-a-129	Ischemic stroke || id:bbj-a-129	TRUE	reported	MedicineITLab	2	TRUE				FALSE	2.30492e-06	1775	TRUE	19.902	24.6983	19.902
rs34545629	T	C	T	C	-0.113267	0.0512909	0.0561045	0.0821594	FALSE	FALSE	FALSE	ebi-bcl42-GCST90100517	14	33776047	0.0631398	1775	0.416707	Serum aluminum levels || id:ebi-bcl42-GCST90100517	Serum aluminum levels	Serum aluminum levels || ||	TRUE	MedicineITLab	14	33776047	0.0256377	9.963e-06	bbj-a-129	Ischemic stroke || id:bbj-a-129	TRUE	reported	MedicineITLab	2	TRUE				FALSE	0.000372052	1775	TRUE	19.5186	24.6983	19.5186
rs3774966	G	T	G	T	0.178372	0.0474898	0.0241775	0.0118384	FALSE	FALSE	FALSE	ebi-bcl42-GCST90100517	4	103525836	0.157457	1775	0.762989	Serum aluminum levels || id:ebi-bcl42-GCST90100517	Serum aluminum levels	Serum aluminum levels || ||	TRUE	MedicineITLab	4	103525836	0.0391201	5.12484e-06	bbj-a-129	Ischemic stroke || id:bbj-a-129	TRUE	reported	MedicineITLab	2	TRUE				FALSE	5.13033e-05	1775	TRUE	20.79	24.6983	20.79
rs4744059	C	T	C	T	-0.0609857	-0.0349801	0.278709	0.270647	FALSE	FALSE	FALSE	ebi-bcl42-GCST90100517	9	94337776	0.0374292	1775	0.35014	Serum aluminum levels || id:ebi-bcl42-GCST90100517	Serum aluminum levels	Serum aluminum levels || ||	TRUE	MedicineITLab	9	94337776	0.0130524	2.97715e-06	bbj-a-129	Ischemic stroke || id:bbj-a-129	TRUE	reported	MedicineITLab	2	TRUE				FALSE	0.000492378	1775	TRUE	21.8311	24.6983	21.8311
rs4918058	C	G	C	G	-0.0743167	-0.0444191	0.65098	0.647705	FALSE	TRUE	FALSE	ebi-bcl42-GCST90100517	10	105596641	0.0356496	1775	0.212934	Serum aluminum levels || id:ebi-bcl42-GCST90100517	Serum aluminum levels	Serum aluminum levels || ||	TRUE	MedicineITLab	10	105596641	0.0122699	1.3881e-09	bbj-a-129	Ischemic stroke || id:bbj-a-129	TRUE	reported	MedicineITLab	2	TRUE				FALSE	0.000874866	1775	TRUE	36.6852	24.6983	36.6852
rs491930	G	A	G	A	0.0577989	-0.0339135	0.351933	0.310287	FALSE	FALSE	FALSE	ebi-bcl42-GCST90100517	1	117272233	0.0362401	1775	0.349505	Serum aluminum levels || id:ebi-bcl42-GCST90100517	Serum aluminum levels	Serum aluminum levels || ||	TRUE	MedicineITLab	1	117272233	0.0123006	2.61619e-06	bbj-a-129	Ischemic stroke || id:bbj-a-129	TRUE	reported	MedicineITLab	2	TRUE				FALSE	0.000493677	1775	TRUE	22.0794	24.6983	22.0794
rs56021416	C	A	C	A	0.0597412	0.0151247	0.282578	0.18913	FALSE	FALSE	FALSE	ebi-bcl42-GCST90100517	3	53594413	0.0432523	1775	0.726616	Serum aluminum levels || id:ebi-bcl42-GCST90100517	Serum aluminum levels	Serum aluminum levels || ||	TRUE	MedicineITLab	3	53594413	0.0130651	4.81737e-06	bbj-a-129	Ischemic stroke || id:bbj-a-129	TRUE	reported	MedicineITLab	2	TRUE				FALSE	6.8963e-05	1775	TRUE	20.9085	24.6983	20.9085
rs6496125	C	T	C	T	0.0518013	-0.00357992	0.40684	0.428912	FALSE	FALSE	FALSE	ebi-bcl42-GCST90100517	15	96135977	0.0338346	1775	0.915748	Serum aluminum levels || id:ebi-bcl42-GCST90100517	Serum aluminum levels	Serum aluminum levels || ||	TRUE	MedicineITLab	15	96135977	0.0116801	9.20746e-06	bbj-a-129	Ischemic stroke || id:bbj-a-129	TRUE	reported	MedicineITLab	2	TRUE				FALSE	6.31412e-06	1775	TRUE	19.6693	24.6983	19.6693
rs6580813	A	C	A	C	-0.0536243	0.0721392	0.638761	0.736932	FALSE	FALSE	FALSE	ebi-bcl42-GCST90100517	12	51617601	0.0398779	1775	0.070621	Serum aluminum levels || id:ebi-bcl42-GCST90100517	Serum aluminum levels	Serum aluminum levels || ||	TRUE	MedicineITLab	12	51617601	0.0120662	8.82369e-06	bbj-a-129	Ischemic stroke || id:bbj-a-129	TRUE	reported	MedicineITLab	2	TRUE				FALSE	0.00184233	1775	TRUE	19.7507	24.6983	19.7507
rs671	A	G	A	G	-0.118327	0.0364181	0.241152	0.260403	FALSE	FALSE	FALSE	ebi-bcl42-GCST90100517	12	112241766	0.0391304	1775	0.352144	Serum aluminum levels || id:ebi-bcl42-GCST90100517	Serum aluminum levels	Serum aluminum levels || ||	TRUE	MedicineITLab	12	112241766	0.0135469	2.44399e-18	bbj-a-129	Ischemic stroke || id:bbj-a-129	TRUE	reported	MedicineITLab	2	TRUE				FALSE	0.000488298	1775	TRUE	76.2936	24.6983	76.2936
rs672708	T	C	T	C	-0.0532713	0.0392544	0.416614	0.55452	FALSE	FALSE	FALSE	ebi-bcl42-GCST90100517	7	43851872	0.0338388	1775	0.246189	Serum aluminum levels || id:ebi-bcl42-GCST90100517	Serum aluminum levels	Serum aluminum levels || ||	TRUE	MedicineITLab	7	43851872	0.0117568	5.86773e-06	bbj-a-129	Ischemic stroke || id:bbj-a-129	TRUE	reported	MedicineITLab	2	TRUE				FALSE	0.000758418	1775	TRUE	20.5309	24.6983	20.5309
rs6888055	T	A	T	A	0.098776	0.0290113	0.0758415	0.0273368	FALSE	TRUE	FALSE	ebi-bcl42-GCST90100517	5	106916719	0.108023	1775	0.788295	Serum aluminum levels || id:ebi-bcl42-GCST90100517	Serum aluminum levels	Serum aluminum levels || ||	TRUE	MedicineITLab	5	106916719	0.0216736	5.17809e-06	bbj-a-129	Ischemic stroke || id:bbj-a-129	TRUE	reported	MedicineITLab	2	TRUE				FALSE	4.06795e-05	1775	TRUE	20.7702	24.6983	20.7702
rs72926143	T	C	T	C	-0.067038	-0.126147	0.227929	0.282446	FALSE	FALSE	FALSE	ebi-bcl42-GCST90100517	1	65614849	0.0381839	1775	0.000973397	Serum aluminum levels || id:ebi-bcl42-GCST90100517	Serum aluminum levels	Serum aluminum levels || ||	TRUE	MedicineITLab	1	65614849	0.0140696	1.89086e-06	bbj-a-129	Ischemic stroke || id:bbj-a-129	TRUE	reported	MedicineITLab	2	TRUE				FALSE	0.00611814	1775	TRUE	22.7028	24.6983	22.7028
rs73437338	C	T	C	T	-0.0709002	0.0138089	0.247071	0.203539	FALSE	FALSE	FALSE	ebi-bcl42-GCST90100517	12	90054619	0.0430275	1775	0.7483	Serum aluminum levels || id:ebi-bcl42-GCST90100517	Serum aluminum levels	Serum aluminum levels || ||	TRUE	MedicineITLab	12	90054619	0.0138812	3.26182e-07	bbj-a-129	Ischemic stroke || id:bbj-a-129	TRUE	reported	MedicineITLab	2	TRUE				FALSE	5.80887e-05	1775	TRUE	26.088	24.6983	26.088
rs7346545	T	A	T	A	0.150454	-0.0741606	0.0428973	0.0614416	FALSE	TRUE	FALSE	ebi-bcl42-GCST90100517	20	17893205	0.0757642	1775	0.327796	Serum aluminum levels || id:ebi-bcl42-GCST90100517	Serum aluminum levels	Serum aluminum levels || ||	TRUE	MedicineITLab	20	17893205	0.0329875	5.09296e-06	bbj-a-129	Ischemic stroke || id:bbj-a-129	TRUE	reported	MedicineITLab	2	TRUE				FALSE	0.000540101	1775	TRUE	20.8022	24.6983	20.8022
rs74069907	A	G	A	G	-0.107234	-0.0200776	0.0734015	0.0474539	FALSE	FALSE	FALSE	ebi-bcl42-GCST90100517	1	42004051	0.080921	1775	0.804076	Serum aluminum levels || id:ebi-bcl42-GCST90100517	Serum aluminum levels	Serum aluminum levels || ||	TRUE	MedicineITLab	1	42004051	0.0224885	1.85721e-06	bbj-a-129	Ischemic stroke || id:bbj-a-129	TRUE	reported	MedicineITLab	2	TRUE				FALSE	3.47198e-05	1775	TRUE	22.7376	24.6983	22.7376
rs7713256	T	C	T	C	0.0579922	-0.033008	0.260311	0.196632	FALSE	FALSE	FALSE	ebi-bcl42-GCST90100517	5	127813874	0.0419498	1775	0.431478	Serum aluminum levels || id:ebi-bcl42-GCST90100517	Serum aluminum levels	Serum aluminum levels || ||	TRUE	MedicineITLab	5	127813874	0.013103	9.60528e-06	bbj-a-129	Ischemic stroke || id:bbj-a-129	TRUE	reported	MedicineITLab	2	TRUE				FALSE	0.000349075	1775	TRUE	19.5883	24.6983	19.5883
rs9381416	T	G	T	G	0.0540293	-0.0457165	0.497982	0.361812	FALSE	FALSE	FALSE	ebi-bcl42-GCST90100517	6	46009132	0.0343305	1775	0.183145	Serum aluminum levels || id:ebi-bcl42-GCST90100517	Serum aluminum levels	Serum aluminum levels || ||	TRUE	MedicineITLab	6	46009132	0.0122255	9.89783e-06	bbj-a-129	Ischemic stroke || id:bbj-a-129	TRUE	reported	MedicineITLab	2	TRUE				FALSE	0.000999178	1775	TRUE	19.531	24.6983	19.531
rs9521686	C	T	C	T	0.072713	-0.0161415	0.69087	0.645894	FALSE	FALSE	FALSE	ebi-bcl42-GCST90100517	13	110954510	0.0377903	1775	0.669334	Serum aluminum levels || id:ebi-bcl42-GCST90100517	Serum aluminum levels	Serum aluminum levels || ||	TRUE	MedicineITLab	13	110954510	0.0124115	4.67068e-09	bbj-a-129	Ischemic stroke || id:bbj-a-129	TRUE	reported	MedicineITLab	2	TRUE				FALSE	0.00010289	1775	TRUE	34.3222	24.6983	34.3222
rs9694042	A	G	A	G	-0.084371	-0.125931	0.845871	0.809451	FALSE	FALSE	FALSE	ebi-bcl42-GCST90100517	8	26280815	0.04234	1775	0.00297683	Serum aluminum levels || id:ebi-bcl42-GCST90100517	Serum aluminum levels	Serum aluminum levels || ||	TRUE	MedicineITLab	8	26280815	0.0182671	3.86091e-06	bbj-a-129	Ischemic stroke || id:bbj-a-129	TRUE	reported	MedicineITLab	2	TRUE				FALSE	0.0049647	1775	TRUE	21.3328	24.6983	21.3328
rs9960643	G	A	G	A	0.07751	0.00391341	0.758786	0.594256	FALSE	FALSE	FALSE	ebi-bcl42-GCST90100517	18	71490594	0.0401642	1775	0.922392	Serum aluminum levels || id:ebi-bcl42-GCST90100517	Serum aluminum levels	Serum aluminum levels || ||	TRUE	MedicineITLab	18	71490594	0.0157182	8.17184e-07	bbj-a-129	Ischemic stroke || id:bbj-a-129	TRUE	reported	MedicineITLab	2	TRUE				FALSE	5.35453e-06	1775	TRUE	24.317	24.6983	24.317
rs10936572	T	C	T	C	-0.0618462	0.017231	0.248606	0.372784	FALSE	FALSE	FALSE	ebi-bcl42-GCST90100518	3	168766440	0.0312787	1773	0.581781	Serum arsenic levels || id:ebi-bcl42-GCST90100518	Serum arsenic levels	Serum arsenic levels || ||	TRUE	MedicineITLab	3	168766440	0.0134473	4.24238e-06	bbj-a-129	Ischemic stroke || id:bbj-a-129	TRUE	reported	MedicineITLab	2	TRUE				FALSE	0.000171329	1773	TRUE	21.1522	24.6983	21.1522
rs11045239	A	G	A	G	0.067421	0.0378684	0.701202	0.660449	FALSE	FALSE	FALSE	ebi-bcl42-GCST90100518	12	20579694	0.0340689	1773	0.266495	Serum arsenic levels || id:ebi-bcl42-GCST90100518	Serum arsenic levels	Serum arsenic levels || ||	TRUE	MedicineITLab	12	20579694	0.0126713	1.0334e-07	bbj-a-129	Ischemic stroke || id:bbj-a-129	TRUE	reported	MedicineITLab	2	TRUE				FALSE	0.000697134	1773	TRUE	28.3105	24.6983	28.3105
rs11047532	G	C	G	C	0.0635145	-0.0430172	0.748154	0.721178	FALSE	TRUE	FALSE	ebi-bcl42-GCST90100518	12	24770775	0.0339815	1773	0.205716	Serum arsenic levels || id:ebi-bcl42-GCST90100518	Serum arsenic levels	Serum arsenic levels || ||	TRUE	MedicineITLab	12	24770775	0.0135683	2.85358e-06	bbj-a-129	Ischemic stroke || id:bbj-a-129	TRUE	reported	MedicineITLab	2	TRUE				FALSE	0.00090404	1773	TRUE	21.9126	24.6983	21.9126
rs12509595	C	T	C	T	0.0603805	-0.00226313	0.299671	0.394734	FALSE	FALSE	FALSE	ebi-bcl42-GCST90100518	4	81182554	0.0320452	1773	0.943706	Serum arsenic levels || id:ebi-bcl42-GCST90100518	Serum arsenic levels	Serum arsenic levels || ||	TRUE	MedicineITLab	4	81182554	0.0125638	1.54035e-06	bbj-a-129	Ischemic stroke || id:bbj-a-129	TRUE	reported	MedicineITLab	2	TRUE				FALSE	2.81626e-06	1773	TRUE	23.0968	24.6983	23.0968
rs12512879	T	G	T	G	0.0523374	-0.0185116	0.480795	0.415115	FALSE	FALSE	FALSE	ebi-bcl42-GCST90100518	4	155495145	0.0319205	1773	0.562038	Serum arsenic levels || id:ebi-bcl42-GCST90100518	Serum arsenic levels	Serum arsenic levels || ||	TRUE	MedicineITLab	4	155495145	0.0115904	6.31379e-06	bbj-a-129	Ischemic stroke || id:bbj-a-129	TRUE	reported	MedicineITLab	2	TRUE				FALSE	0.000189866	1773	TRUE	20.3905	24.6983	20.3905
rs1275980	T	C	T	C	-0.0735504	0.0466278	0.224075	0.252117	FALSE	FALSE	FALSE	ebi-bcl42-GCST90100518	2	26916969	0.0360767	1773	0.196368	Serum arsenic levels || id:ebi-bcl42-GCST90100518	Serum arsenic levels	Serum arsenic levels || ||	TRUE	MedicineITLab	2	26916969	0.0137938	9.70577e-08	bbj-a-129	Ischemic stroke || id:bbj-a-129	TRUE	reported	MedicineITLab	2	TRUE				FALSE	0.000942341	1773	TRUE	28.4317	24.6983	28.4317
rs1391986	T	G	T	G	0.0694736	-0.0130074	0.168044	0.173316	FALSE	FALSE	FALSE	ebi-bcl42-GCST90100518	5	52071311	0.0408228	1773	0.750044	Serum arsenic levels || id:ebi-bcl42-GCST90100518	Serum arsenic levels	Serum arsenic levels || ||	TRUE	MedicineITLab	5	52071311	0.0151993	4.85736e-06	bbj-a-129	Ischemic stroke || id:bbj-a-129	TRUE	reported	MedicineITLab	2	TRUE				FALSE	5.73234e-05	1773	TRUE	20.8926	24.6983	20.8926
rs1410669	A	G	A	G	0.0699606	-0.0421335	0.747197	0.728149	FALSE	FALSE	FALSE	ebi-bcl42-GCST90100518	6	72450435	0.0393263	1773	0.284145	Serum arsenic levels || id:ebi-bcl42-GCST90100518	Serum arsenic levels	Serum arsenic levels || ||	TRUE	MedicineITLab	6	72450435	0.0151717	4.00258e-06	bbj-a-129	Ischemic stroke || id:bbj-a-129	TRUE	reported	MedicineITLab	2	TRUE				FALSE	0.000647722	1773	TRUE	21.2637	24.6983	21.2637
rs1973765	C	T	C	T	0.063422	0.0137913	0.747958	0.647428	FALSE	FALSE	FALSE	ebi-bcl42-GCST90100518	11	1898664	0.0337693	1773	0.683031	Serum arsenic levels || id:ebi-bcl42-GCST90100518	Serum arsenic levels	Serum arsenic levels || ||	TRUE	MedicineITLab	11	1898664	0.0135782	2.99937e-06	bbj-a-129	Ischemic stroke || id:bbj-a-129	TRUE	reported	MedicineITLab	2	TRUE				FALSE	9.41688e-05	1773	TRUE	21.817	24.6983	21.817
rs1985283	T	C	T	C	0.10347	-0.0428607	0.0930803	0.172432	FALSE	FALSE	FALSE	ebi-bcl42-GCST90100518	1	35228604	0.0443089	1773	0.333519	Serum arsenic levels || id:ebi-bcl42-GCST90100518	Serum arsenic levels	Serum arsenic levels || ||	TRUE	MedicineITLab	1	35228604	0.0227443	5.38381e-06	bbj-a-129	Ischemic stroke || id:bbj-a-129	TRUE	reported	MedicineITLab	2	TRUE				FALSE	0.000528067	1773	TRUE	20.6959	24.6983	20.6959
rs245016	T	C	T	C	-0.0550041	-0.00918451	0.672921	0.666949	FALSE	FALSE	FALSE	ebi-bcl42-GCST90100518	5	80021193	0.0331649	1773	0.781863	Serum arsenic levels || id:ebi-bcl42-GCST90100518	Serum arsenic levels	Serum arsenic levels || ||	TRUE	MedicineITLab	5	80021193	0.0122863	7.57408e-06	bbj-a-129	Ischemic stroke || id:bbj-a-129	TRUE	reported	MedicineITLab	2	TRUE				FALSE	4.33029e-05	1773	TRUE	20.0423	24.6983	20.0423
rs28446119	T	A	T	A	-0.0539556	0.00521476	0.620455	0.752843	FALSE	TRUE	FALSE	ebi-bcl42-GCST90100518	15	22916559	0.0381132	1773	0.891187	Serum arsenic levels || id:ebi-bcl42-GCST90100518	Serum arsenic levels	Serum arsenic levels || ||	TRUE	MedicineITLab	15	22916559	0.0120945	8.15136e-06	bbj-a-129	Ischemic stroke || id:bbj-a-129	TRUE	reported	MedicineITLab	2	TRUE				FALSE	1.05705e-05	1773	TRUE	19.902	24.6983	19.902
rs34545629	T	C	T	C	-0.113267	0.0156376	0.0561045	0.0815831	FALSE	FALSE	FALSE	ebi-bcl42-GCST90100518	14	33776047	0.0583315	1773	0.788668	Serum arsenic levels || id:ebi-bcl42-GCST90100518	Serum arsenic levels	Serum arsenic levels || ||	TRUE	MedicineITLab	14	33776047	0.0256377	9.963e-06	bbj-a-129	Ischemic stroke || id:bbj-a-129	TRUE	reported	MedicineITLab	2	TRUE				FALSE	4.05787e-05	1773	TRUE	19.5186	24.6983	19.5186
rs3774966	G	T	G	T	0.178372	0.236702	0.0241775	0.0121002	FALSE	FALSE	FALSE	ebi-bcl42-GCST90100518	4	103525836	0.143652	1773	0.0995841	Serum arsenic levels || id:ebi-bcl42-GCST90100518	Serum arsenic levels	Serum arsenic levels || ||	TRUE	MedicineITLab	4	103525836	0.0391201	5.12484e-06	bbj-a-129	Ischemic stroke || id:bbj-a-129	TRUE	reported	MedicineITLab	2	TRUE				FALSE	0.00153072	1773	TRUE	20.79	24.6983	20.79
rs4744059	C	T	C	T	-0.0609857	-0.0487661	0.278709	0.271379	FALSE	FALSE	FALSE	ebi-bcl42-GCST90100518	9	94337776	0.0345243	1773	0.157976	Serum arsenic levels || id:ebi-bcl42-GCST90100518	Serum arsenic levels	Serum arsenic levels || ||	TRUE	MedicineITLab	9	94337776	0.0130524	2.97715e-06	bbj-a-129	Ischemic stroke || id:bbj-a-129	TRUE	reported	MedicineITLab	2	TRUE				FALSE	0.00112533	1773	TRUE	21.8311	24.6983	21.8311
rs4918058	C	G	C	G	-0.0743167	-0.00661939	0.65098	0.647453	FALSE	TRUE	FALSE	ebi-bcl42-GCST90100518	10	105596641	0.0327397	1773	0.839798	Serum arsenic levels || id:ebi-bcl42-GCST90100518	Serum arsenic levels	Serum arsenic levels || ||	TRUE	MedicineITLab	10	105596641	0.0122699	1.3881e-09	bbj-a-129	Ischemic stroke || id:bbj-a-129	TRUE	reported	MedicineITLab	2	TRUE				FALSE	2.30812e-05	1773	TRUE	36.6852	24.6983	36.6852
rs491930	G	A	G	A	0.0577989	-0.00676101	0.351933	0.31335	FALSE	FALSE	FALSE	ebi-bcl42-GCST90100518	1	117272233	0.0333035	1773	0.839149	Serum arsenic levels || id:ebi-bcl42-GCST90100518	Serum arsenic levels	Serum arsenic levels || ||	TRUE	MedicineITLab	1	117272233	0.0123006	2.61619e-06	bbj-a-129	Ischemic stroke || id:bbj-a-129	TRUE	reported	MedicineITLab	2	TRUE				FALSE	2.3271e-05	1773	TRUE	22.0794	24.6983	22.0794
rs56021416	C	A	C	A	0.0597412	-0.0438588	0.282578	0.189335	FALSE	FALSE	FALSE	ebi-bcl42-GCST90100518	3	53594413	0.0397406	1773	0.269906	Serum arsenic levels || id:ebi-bcl42-GCST90100518	Serum arsenic levels	Serum arsenic levels || ||	TRUE	MedicineITLab	3	53594413	0.0130651	4.81737e-06	bbj-a-129	Ischemic stroke || id:bbj-a-129	TRUE	reported	MedicineITLab	2	TRUE				FALSE	0.00068727	1773	TRUE	20.9085	24.6983	20.9085
rs6496125	C	T	C	T	0.0518013	-0.0207082	0.40684	0.430236	FALSE	FALSE	FALSE	ebi-bcl42-GCST90100518	15	96135977	0.0311795	1773	0.506675	Serum arsenic levels || id:ebi-bcl42-GCST90100518	Serum arsenic levels	Serum arsenic levels || ||	TRUE	MedicineITLab	15	96135977	0.0116801	9.20746e-06	bbj-a-129	Ischemic stroke || id:bbj-a-129	TRUE	reported	MedicineITLab	2	TRUE				FALSE	0.000249012	1773	TRUE	19.6693	24.6983	19.6693
rs6580813	A	C	A	C	-0.0536243	-0.0360455	0.638761	0.736773	FALSE	FALSE	FALSE	ebi-bcl42-GCST90100518	12	51617601	0.036817	1773	0.327693	Serum arsenic levels || id:ebi-bcl42-GCST90100518	Serum arsenic levels	Serum arsenic levels || ||	TRUE	MedicineITLab	12	51617601	0.0120662	8.82369e-06	bbj-a-129	Ischemic stroke || id:bbj-a-129	TRUE	reported	MedicineITLab	2	TRUE				FALSE	0.000540943	1773	TRUE	19.7507	24.6983	19.7507
rs671	A	G	A	G	-0.118327	-0.0275275	0.241152	0.259947	FALSE	FALSE	FALSE	ebi-bcl42-GCST90100518	12	112241766	0.0361002	1773	0.445846	Serum arsenic levels || id:ebi-bcl42-GCST90100518	Serum arsenic levels	Serum arsenic levels || ||	TRUE	MedicineITLab	12	112241766	0.0135469	2.44399e-18	bbj-a-129	Ischemic stroke || id:bbj-a-129	TRUE	reported	MedicineITLab	2	TRUE				FALSE	0.000328211	1773	TRUE	76.2936	24.6983	76.2936
rs672708	T	C	T	C	-0.0532713	-0.00360377	0.416614	0.554294	FALSE	FALSE	FALSE	ebi-bcl42-GCST90100518	7	43851872	0.031217	1773	0.908107	Serum arsenic levels || id:ebi-bcl42-GCST90100518	Serum arsenic levels	Serum arsenic levels || ||	TRUE	MedicineITLab	7	43851872	0.0117568	5.86773e-06	bbj-a-129	Ischemic stroke || id:bbj-a-129	TRUE	reported	MedicineITLab	2	TRUE				FALSE	7.52506e-06	1773	TRUE	20.5309	24.6983	20.5309
rs6888055	T	A	T	A	0.098776	-0.156728	0.0758415	0.0276632	FALSE	TRUE	FALSE	ebi-bcl42-GCST90100518	5	106916719	0.098961	1773	0.113433	Serum arsenic levels || id:ebi-bcl42-GCST90100518	Serum arsenic levels	Serum arsenic levels || ||	TRUE	MedicineITLab	5	106916719	0.0216736	5.17809e-06	bbj-a-129	Ischemic stroke || id:bbj-a-129	TRUE	reported	MedicineITLab	2	TRUE				FALSE	0.00141427	1773	TRUE	20.7702	24.6983	20.7702
rs72926143	T	C	T	C	-0.067038	-0.0189935	0.227929	0.283589	FALSE	FALSE	FALSE	ebi-bcl42-GCST90100518	1	65614849	0.0353666	1773	0.591304	Serum arsenic levels || id:ebi-bcl42-GCST90100518	Serum arsenic levels	Serum arsenic levels || ||	TRUE	MedicineITLab	1	65614849	0.0140696	1.89086e-06	bbj-a-129	Ischemic stroke || id:bbj-a-129	TRUE	reported	MedicineITLab	2	TRUE				FALSE	0.00016283	1773	TRUE	22.7028	24.6983	22.7028
rs73437338	C	T	C	T	-0.0709002	0.0467129	0.247071	0.203404	FALSE	FALSE	FALSE	ebi-bcl42-GCST90100518	12	90054619	0.0395875	1773	0.238164	Serum arsenic levels || id:ebi-bcl42-GCST90100518	Serum arsenic levels	Serum arsenic levels || ||	TRUE	MedicineITLab	12	90054619	0.0138812	3.26182e-07	bbj-a-129	Ischemic stroke || id:bbj-a-129	TRUE	reported	MedicineITLab	2	TRUE				FALSE	0.000785593	1773	TRUE	26.088	24.6983	26.088
rs7346545	T	A	T	A	0.150454	0.0870808	0.0428973	0.0606931	FALSE	TRUE	FALSE	ebi-bcl42-GCST90100518	20	17893205	0.0703748	1773	0.216109	Serum arsenic levels || id:ebi-bcl42-GCST90100518	Serum arsenic levels	Serum arsenic levels || ||	TRUE	MedicineITLab	20	17893205	0.0329875	5.09296e-06	bbj-a-129	Ischemic stroke || id:bbj-a-129	TRUE	reported	MedicineITLab	2	TRUE				FALSE	0.000863807	1773	TRUE	20.8022	24.6983	20.8022
rs74069907	A	G	A	G	-0.107234	0.101689	0.0734015	0.0478111	FALSE	FALSE	FALSE	ebi-bcl42-GCST90100518	1	42004051	0.0743127	1773	0.171362	Serum arsenic levels || id:ebi-bcl42-GCST90100518	Serum arsenic levels	Serum arsenic levels || ||	TRUE	MedicineITLab	1	42004051	0.0224885	1.85721e-06	bbj-a-129	Ischemic stroke || id:bbj-a-129	TRUE	reported	MedicineITLab	2	TRUE				FALSE	0.0010562	1773	TRUE	22.7376	24.6983	22.7376
rs7713256	T	C	T	C	0.0579922	0.00611827	0.260311	0.196006	FALSE	FALSE	FALSE	ebi-bcl42-GCST90100518	5	127813874	0.0387849	1773	0.874673	Serum arsenic levels || id:ebi-bcl42-GCST90100518	Serum arsenic levels	Serum arsenic levels || ||	TRUE	MedicineITLab	5	127813874	0.013103	9.60528e-06	bbj-a-129	Ischemic stroke || id:bbj-a-129	TRUE	reported	MedicineITLab	2	TRUE				FALSE	1.4051e-05	1773	TRUE	19.5883	24.6983	19.5883
rs9381416	T	G	T	G	0.0540293	0.013768	0.497982	0.359681	FALSE	FALSE	FALSE	ebi-bcl42-GCST90100518	6	46009132	0.0315907	1773	0.663018	Serum arsenic levels || id:ebi-bcl42-GCST90100518	Serum arsenic levels	Serum arsenic levels || ||	TRUE	MedicineITLab	6	46009132	0.0122255	9.89783e-06	bbj-a-129	Ischemic stroke || id:bbj-a-129	TRUE	reported	MedicineITLab	2	TRUE				FALSE	0.00010724	1773	TRUE	19.531	24.6983	19.531
rs9521686	C	T	C	T	0.072713	-0.0117552	0.69087	0.64666	FALSE	FALSE	FALSE	ebi-bcl42-GCST90100518	13	110954510	0.034901	1773	0.736297	Serum arsenic levels || id:ebi-bcl42-GCST90100518	Serum arsenic levels	Serum arsenic levels || ||	TRUE	MedicineITLab	13	110954510	0.0124115	4.67068e-09	bbj-a-129	Ischemic stroke || id:bbj-a-129	TRUE	reported	MedicineITLab	2	TRUE				FALSE	6.40528e-05	1773	TRUE	34.3222	24.6983	34.3222
rs9694042	A	G	A	G	-0.084371	-0.00748967	0.845871	0.810918	FALSE	FALSE	FALSE	ebi-bcl42-GCST90100518	8	26280815	0.0392407	1773	0.848654	Serum arsenic levels || id:ebi-bcl42-GCST90100518	Serum arsenic levels	Serum arsenic levels || ||	TRUE	MedicineITLab	8	26280815	0.0182671	3.86091e-06	bbj-a-129	Ischemic stroke || id:bbj-a-129	TRUE	reported	MedicineITLab	2	TRUE				FALSE	2.05695e-05	1773	TRUE	21.3328	24.6983	21.3328
rs9960643	G	A	G	A	0.07751	-0.00439261	0.758786	0.595628	FALSE	FALSE	FALSE	ebi-bcl42-GCST90100518	18	71490594	0.0369621	1773	0.905415	Serum arsenic levels || id:ebi-bcl42-GCST90100518	Serum arsenic levels	Serum arsenic levels || ||	TRUE	MedicineITLab	18	71490594	0.0157182	8.17184e-07	bbj-a-129	Ischemic stroke || id:bbj-a-129	TRUE	reported	MedicineITLab	2	TRUE				FALSE	7.97462e-06	1773	TRUE	24.317	24.6983	24.317
rs10936572	T	C	T	C	-0.0618462	0.0306234	0.248606	0.373018	FALSE	FALSE	FALSE	ebi-bcl42-GCST90100519	3	168766440	0.0337286	1792	0.364036	Serum barium levels || id:ebi-bcl42-GCST90100519	Serum barium levels	Serum barium levels || ||	TRUE	MedicineITLab	3	168766440	0.0134473	4.24238e-06	bbj-a-129	Ischemic stroke || id:bbj-a-129	TRUE	reported	MedicineITLab	2	TRUE				FALSE	0.000460317	1792	TRUE	21.1522	24.6983	21.1522
rs11045239	A	G	A	G	0.067421	-0.031647	0.701202	0.660409	FALSE	FALSE	FALSE	ebi-bcl42-GCST90100519	12	20579694	0.0366012	1792	0.38735	Serum barium levels || id:ebi-bcl42-GCST90100519	Serum barium levels	Serum barium levels || ||	TRUE	MedicineITLab	12	20579694	0.0126713	1.0334e-07	bbj-a-129	Ischemic stroke || id:bbj-a-129	TRUE	reported	MedicineITLab	2	TRUE				FALSE	0.000417484	1792	TRUE	28.3105	24.6983	28.3105
rs11047532	G	C	G	C	0.0635145	0.00363889	0.748154	0.720507	FALSE	TRUE	FALSE	ebi-bcl42-GCST90100519	12	24770775	0.0364102	1792	0.920402	Serum barium levels || id:ebi-bcl42-GCST90100519	Serum barium levels	Serum barium levels || ||	TRUE	MedicineITLab	12	24770775	0.0135683	2.85358e-06	bbj-a-129	Ischemic stroke || id:bbj-a-129	TRUE	reported	MedicineITLab	2	TRUE				FALSE	5.58003e-06	1792	TRUE	21.9126	24.6983	21.9126
rs12509595	C	T	C	T	0.0603805	-0.00112961	0.299671	0.394709	FALSE	FALSE	FALSE	ebi-bcl42-GCST90100519	4	81182554	0.0344487	1792	0.973845	Serum barium levels || id:ebi-bcl42-GCST90100519	Serum barium levels	Serum barium levels || ||	TRUE	MedicineITLab	4	81182554	0.0125638	1.54035e-06	bbj-a-129	Ischemic stroke || id:bbj-a-129	TRUE	reported	MedicineITLab	2	TRUE				FALSE	6.00701e-07	1792	TRUE	23.0968	24.6983	23.0968
rs12512879	T	G	T	G	0.0523374	0.00543193	0.480795	0.414341	FALSE	FALSE	FALSE	ebi-bcl42-GCST90100519	4	155495145	0.0344108	1792	0.874589	Serum barium levels || id:ebi-bcl42-GCST90100519	Serum barium levels	Serum barium levels || ||	TRUE	MedicineITLab	4	155495145	0.0115904	6.31379e-06	bbj-a-129	Ischemic stroke || id:bbj-a-129	TRUE	reported	MedicineITLab	2	TRUE				FALSE	1.39207e-05	1792	TRUE	20.3905	24.6983	20.3905
rs1275980	T	C	T	C	-0.0735504	-0.0417385	0.224075	0.252513	FALSE	FALSE	FALSE	ebi-bcl42-GCST90100519	2	26916969	0.0388693	1792	0.283051	Serum barium levels || id:ebi-bcl42-GCST90100519	Serum barium levels	Serum barium levels || ||	TRUE	MedicineITLab	2	26916969	0.0137938	9.70577e-08	bbj-a-129	Ischemic stroke || id:bbj-a-129	TRUE	reported	MedicineITLab	2	TRUE				FALSE	0.000643765	1792	TRUE	28.4317	24.6983	28.4317
rs1391986	T	G	T	G	0.0694736	-0.0258065	0.168044	0.173431	FALSE	FALSE	FALSE	ebi-bcl42-GCST90100519	5	52071311	0.0439024	1792	0.556731	Serum barium levels || id:ebi-bcl42-GCST90100519	Serum barium levels	Serum barium levels || ||	TRUE	MedicineITLab	5	52071311	0.0151993	4.85736e-06	bbj-a-129	Ischemic stroke || id:bbj-a-129	TRUE	reported	MedicineITLab	2	TRUE				FALSE	0.000192994	1792	TRUE	20.8926	24.6983	20.8926
rs1410669	A	G	A	G	0.0699606	-0.0200033	0.747197	0.730113	FALSE	FALSE	FALSE	ebi-bcl42-GCST90100519	6	72450435	0.0424168	1792	0.637278	Serum barium levels || id:ebi-bcl42-GCST90100519	Serum barium levels	Serum barium levels || ||	TRUE	MedicineITLab	6	72450435	0.0151717	4.00258e-06	bbj-a-129	Ischemic stroke || id:bbj-a-129	TRUE	reported	MedicineITLab	2	TRUE				FALSE	0.000124228	1792	TRUE	21.2637	24.6983	21.2637
rs1973765	C	T	C	T	0.063422	0.0575444	0.747958	0.646447	FALSE	FALSE	FALSE	ebi-bcl42-GCST90100519	11	1898664	0.0362442	1792	0.112535	Serum barium levels || id:ebi-bcl42-GCST90100519	Serum barium levels	Serum barium levels || ||	TRUE	MedicineITLab	11	1898664	0.0135782	2.99937e-06	bbj-a-129	Ischemic stroke || id:bbj-a-129	TRUE	reported	MedicineITLab	2	TRUE				FALSE	0.00140626	1792	TRUE	21.817	24.6983	21.817
rs1985283	T	C	T	C	0.10347	-0.0669364	0.0930803	0.171958	FALSE	FALSE	FALSE	ebi-bcl42-GCST90100519	1	35228604	0.0476148	1792	0.159961	Serum barium levels || id:ebi-bcl42-GCST90100519	Serum barium levels	Serum barium levels || ||	TRUE	MedicineITLab	1	35228604	0.0227443	5.38381e-06	bbj-a-129	Ischemic stroke || id:bbj-a-129	TRUE	reported	MedicineITLab	2	TRUE				FALSE	0.00110283	1792	TRUE	20.6959	24.6983	20.6959
rs245016	T	C	T	C	-0.0550041	0.0120076	0.672921	0.666016	FALSE	FALSE	FALSE	ebi-bcl42-GCST90100519	5	80021193	0.0356505	1792	0.736297	Serum barium levels || id:ebi-bcl42-GCST90100519	Serum barium levels	Serum barium levels || ||	TRUE	MedicineITLab	5	80021193	0.0122863	7.57408e-06	bbj-a-129	Ischemic stroke || id:bbj-a-129	TRUE	reported	MedicineITLab	2	TRUE				FALSE	6.33725e-05	1792	TRUE	20.0423	24.6983	20.0423
rs28446119	T	A	T	A	-0.0539556	0.069895	0.620455	0.752786	FALSE	TRUE	FALSE	ebi-bcl42-GCST90100519	15	22916559	0.0408234	1792	0.0870471	Serum barium levels || id:ebi-bcl42-GCST90100519	Serum barium levels	Serum barium levels || ||	TRUE	MedicineITLab	15	22916559	0.0120945	8.15136e-06	bbj-a-129	Ischemic stroke || id:bbj-a-129	TRUE	reported	MedicineITLab	2	TRUE				FALSE	0.00163497	1792	TRUE	19.902	24.6983	19.902
rs34545629	T	C	T	C	-0.113267	-0.0498225	0.0561045	0.0824506	FALSE	FALSE	FALSE	ebi-bcl42-GCST90100519	14	33776047	0.0623203	1792	0.424132	Serum barium levels || id:ebi-bcl42-GCST90100519	Serum barium levels	Serum barium levels || ||	TRUE	MedicineITLab	14	33776047	0.0256377	9.963e-06	bbj-a-129	Ischemic stroke || id:bbj-a-129	TRUE	reported	MedicineITLab	2	TRUE				FALSE	0.000356931	1792	TRUE	19.5186	24.6983	19.5186
rs3774966	G	T	G	T	0.178372	0.275456	0.0241775	0.0119858	FALSE	FALSE	FALSE	ebi-bcl42-GCST90100519	4	103525836	0.155269	1792	0.0762262	Serum barium levels || id:ebi-bcl42-GCST90100519	Serum barium levels	Serum barium levels || ||	TRUE	MedicineITLab	4	103525836	0.0391201	5.12484e-06	bbj-a-129	Ischemic stroke || id:bbj-a-129	TRUE	reported	MedicineITLab	2	TRUE				FALSE	0.00175517	1792	TRUE	20.79	24.6983	20.79
rs4744059	C	T	C	T	-0.0609857	-0.024387	0.278709	0.270997	FALSE	FALSE	FALSE	ebi-bcl42-GCST90100519	9	94337776	0.0371989	1792	0.512178	Serum barium levels || id:ebi-bcl42-GCST90100519	Serum barium levels	Serum barium levels || ||	TRUE	MedicineITLab	9	94337776	0.0130524	2.97715e-06	bbj-a-129	Ischemic stroke || id:bbj-a-129	TRUE	reported	MedicineITLab	2	TRUE				FALSE	0.000240049	1792	TRUE	21.8311	24.6983	21.8311
rs4918058	C	G	C	G	-0.0743167	0.0267558	0.65098	0.648279	FALSE	TRUE	FALSE	ebi-bcl42-GCST90100519	10	105596641	0.0353041	1792	0.448631	Serum barium levels || id:ebi-bcl42-GCST90100519	Serum barium levels	Serum barium levels || ||	TRUE	MedicineITLab	10	105596641	0.0122699	1.3881e-09	bbj-a-129	Ischemic stroke || id:bbj-a-129	TRUE	reported	MedicineITLab	2	TRUE				FALSE	0.00032077	1792	TRUE	36.6852	24.6983	36.6852
rs491930	G	A	G	A	0.0577989	0.00929378	0.351933	0.312331	FALSE	FALSE	FALSE	ebi-bcl42-GCST90100519	1	117272233	0.0358894	1792	0.795699	Serum barium levels || id:ebi-bcl42-GCST90100519	Serum barium levels	Serum barium levels || ||	TRUE	MedicineITLab	1	117272233	0.0123006	2.61619e-06	bbj-a-129	Ischemic stroke || id:bbj-a-129	TRUE	reported	MedicineITLab	2	TRUE				FALSE	3.74613e-05	1792	TRUE	22.0794	24.6983	22.0794
rs56021416	C	A	C	A	0.0597412	0.0634612	0.282578	0.188981	FALSE	FALSE	FALSE	ebi-bcl42-GCST90100519	3	53594413	0.0427558	1792	0.137914	Serum barium levels || id:ebi-bcl42-GCST90100519	Serum barium levels	Serum barium levels || ||	TRUE	MedicineITLab	3	53594413	0.0130651	4.81737e-06	bbj-a-129	Ischemic stroke || id:bbj-a-129	TRUE	reported	MedicineITLab	2	TRUE				FALSE	0.00122925	1792	TRUE	20.9085	24.6983	20.9085
rs6496125	C	T	C	T	0.0518013	0.0267328	0.40684	0.429863	FALSE	FALSE	FALSE	ebi-bcl42-GCST90100519	15	96135977	0.0335078	1792	0.425089	Serum barium levels || id:ebi-bcl42-GCST90100519	Serum barium levels	Serum barium levels || ||	TRUE	MedicineITLab	15	96135977	0.0116801	9.20746e-06	bbj-a-129	Ischemic stroke || id:bbj-a-129	TRUE	reported	MedicineITLab	2	TRUE				FALSE	0.000355459	1792	TRUE	19.6693	24.6983	19.6693
rs6580813	A	C	A	C	-0.0536243	0.0152255	0.638761	0.735272	FALSE	FALSE	FALSE	ebi-bcl42-GCST90100519	12	51617601	0.0395549	1792	0.700343	Serum barium levels || id:ebi-bcl42-GCST90100519	Serum barium levels	Serum barium levels || ||	TRUE	MedicineITLab	12	51617601	0.0120662	8.82369e-06	bbj-a-129	Ischemic stroke || id:bbj-a-129	TRUE	reported	MedicineITLab	2	TRUE				FALSE	8.27663e-05	1792	TRUE	19.7507	24.6983	19.7507
rs671	A	G	A	G	-0.118327	0.0147401	0.241152	0.259606	FALSE	FALSE	FALSE	ebi-bcl42-GCST90100519	12	112241766	0.0388552	1792	0.704466	Serum barium levels || id:ebi-bcl42-GCST90100519	Serum barium levels	Serum barium levels || ||	TRUE	MedicineITLab	12	112241766	0.0135469	2.44399e-18	bbj-a-129	Ischemic stroke || id:bbj-a-129	TRUE	reported	MedicineITLab	2	TRUE				FALSE	8.03923e-05	1792	TRUE	76.2936	24.6983	76.2936
rs672708	T	C	T	C	-0.0532713	0.0297389	0.416614	0.55676	FALSE	FALSE	FALSE	ebi-bcl42-GCST90100519	7	43851872	0.0336475	1792	0.376903	Serum barium levels || id:ebi-bcl42-GCST90100519	Serum barium levels	Serum barium levels || ||	TRUE	MedicineITLab	7	43851872	0.0117568	5.86773e-06	bbj-a-129	Ischemic stroke || id:bbj-a-129	TRUE	reported	MedicineITLab	2	TRUE				FALSE	0.000436216	1792	TRUE	20.5309	24.6983	20.5309
rs6888055	T	A	T	A	0.098776	0.0594106	0.0758415	0.0276553	FALSE	TRUE	FALSE	ebi-bcl42-GCST90100519	5	106916719	0.106454	1792	0.576856	Serum barium levels || id:ebi-bcl42-GCST90100519	Serum barium levels	Serum barium levels || ||	TRUE	MedicineITLab	5	106916719	0.0216736	5.17809e-06	bbj-a-129	Ischemic stroke || id:bbj-a-129	TRUE	reported	MedicineITLab	2	TRUE				FALSE	0.00017397	1792	TRUE	20.7702	24.6983	20.7702
rs72926143	T	C	T	C	-0.067038	-0.0373618	0.227929	0.283214	FALSE	FALSE	FALSE	ebi-bcl42-GCST90100519	1	65614849	0.0380644	1792	0.32646	Serum barium levels || id:ebi-bcl42-GCST90100519	Serum barium levels	Serum barium levels || ||	TRUE	MedicineITLab	1	65614849	0.0140696	1.89086e-06	bbj-a-129	Ischemic stroke || id:bbj-a-129	TRUE	reported	MedicineITLab	2	TRUE				FALSE	0.000537936	1792	TRUE	22.7028	24.6983	22.7028
rs73437338	C	T	C	T	-0.0709002	0.00298418	0.247071	0.203393	FALSE	FALSE	FALSE	ebi-bcl42-GCST90100519	12	90054619	0.0426459	1792	0.944221	Serum barium levels || id:ebi-bcl42-GCST90100519	Serum barium levels	Serum barium levels || ||	TRUE	MedicineITLab	12	90054619	0.0138812	3.26182e-07	bbj-a-129	Ischemic stroke || id:bbj-a-129	TRUE	reported	MedicineITLab	2	TRUE				FALSE	2.73553e-06	1792	TRUE	26.088	24.6983	26.088
rs7346545	T	A	T	A	0.150454	-0.0517238	0.0428973	0.0611921	FALSE	TRUE	FALSE	ebi-bcl42-GCST90100519	20	17893205	0.0753811	1792	0.4927	Serum barium levels || id:ebi-bcl42-GCST90100519	Serum barium levels	Serum barium levels || ||	TRUE	MedicineITLab	20	17893205	0.0329875	5.09296e-06	bbj-a-129	Ischemic stroke || id:bbj-a-129	TRUE	reported	MedicineITLab	2	TRUE				FALSE	0.000262959	1792	TRUE	20.8022	24.6983	20.8022
rs74069907	A	G	A	G	-0.107234	0.0857152	0.0734015	0.0473117	FALSE	FALSE	FALSE	ebi-bcl42-GCST90100519	1	42004051	0.0803488	1792	0.286212	Serum barium levels || id:ebi-bcl42-GCST90100519	Serum barium levels	Serum barium levels || ||	TRUE	MedicineITLab	1	42004051	0.0224885	1.85721e-06	bbj-a-129	Ischemic stroke || id:bbj-a-129	TRUE	reported	MedicineITLab	2	TRUE				FALSE	0.000635372	1792	TRUE	22.7376	24.6983	22.7376
rs7713256	T	C	T	C	0.0579922	-0.0817468	0.260311	0.195323	FALSE	FALSE	FALSE	ebi-bcl42-GCST90100519	5	127813874	0.0416477	1792	0.0498232	Serum barium levels || id:ebi-bcl42-GCST90100519	Serum barium levels	Serum barium levels || ||	TRUE	MedicineITLab	5	127813874	0.013103	9.60528e-06	bbj-a-129	Ischemic stroke || id:bbj-a-129	TRUE	reported	MedicineITLab	2	TRUE				FALSE	0.0021477	1792	TRUE	19.5883	24.6983	19.5883
rs9381416	T	G	T	G	0.0540293	0.0420712	0.497982	0.360611	FALSE	FALSE	FALSE	ebi-bcl42-GCST90100519	6	46009132	0.0340402	1792	0.21665	Serum barium levels || id:ebi-bcl42-GCST90100519	Serum barium levels	Serum barium levels || ||	TRUE	MedicineITLab	6	46009132	0.0122255	9.89783e-06	bbj-a-129	Ischemic stroke || id:bbj-a-129	TRUE	reported	MedicineITLab	2	TRUE				FALSE	0.000852633	1792	TRUE	19.531	24.6983	19.531
rs9521686	C	T	C	T	0.072713	0.00185308	0.69087	0.645741	FALSE	FALSE	FALSE	ebi-bcl42-GCST90100519	13	110954510	0.0374472	1792	0.960538	Serum barium levels || id:ebi-bcl42-GCST90100519	Serum barium levels	Serum barium levels || ||	TRUE	MedicineITLab	13	110954510	0.0124115	4.67068e-09	bbj-a-129	Ischemic stroke || id:bbj-a-129	TRUE	reported	MedicineITLab	2	TRUE				FALSE	1.36803e-06	1792	TRUE	34.3222	24.6983	34.3222
rs9694042	A	G	A	G	-0.084371	0.031535	0.845871	0.810412	FALSE	FALSE	FALSE	ebi-bcl42-GCST90100519	8	26280815	0.0421754	1792	0.454734	Serum barium levels || id:ebi-bcl42-GCST90100519	Serum barium levels	Serum barium levels || ||	TRUE	MedicineITLab	8	26280815	0.0182671	3.86091e-06	bbj-a-129	Ischemic stroke || id:bbj-a-129	TRUE	reported	MedicineITLab	2	TRUE				FALSE	0.000312233	1792	TRUE	21.3328	24.6983	21.3328
rs9960643	G	A	G	A	0.07751	0.0138837	0.758786	0.594534	FALSE	FALSE	FALSE	ebi-bcl42-GCST90100519	18	71490594	0.039751	1792	0.726932	Serum barium levels || id:ebi-bcl42-GCST90100519	Serum barium levels	Serum barium levels || ||	TRUE	MedicineITLab	18	71490594	0.0157182	8.17184e-07	bbj-a-129	Ischemic stroke || id:bbj-a-129	TRUE	reported	MedicineITLab	2	TRUE				FALSE	6.81446e-05	1792	TRUE	24.317	24.6983	24.317
rs10936572	T	C	T	C	-0.0618462	0.0136382	0.248606	0.373381	FALSE	FALSE	FALSE	ebi-bcl42-GCST90100520	3	168766440	0.0345009	1740	0.69267	Serum calcium levels || id:ebi-bcl42-GCST90100520	Serum calcium levels	Serum calcium levels || ||	TRUE	MedicineITLab	3	168766440	0.0134473	4.24238e-06	bbj-a-129	Ischemic stroke || id:bbj-a-129	TRUE	reported	MedicineITLab	2	TRUE				FALSE	8.9901e-05	1740	TRUE	21.1522	24.6983	21.1522
rs11045239	A	G	A	G	0.067421	-0.00956633	0.701202	0.662112	FALSE	FALSE	FALSE	ebi-bcl42-GCST90100520	12	20579694	0.0374227	1740	0.798268	Serum calcium levels || id:ebi-bcl42-GCST90100520	Serum calcium levels	Serum calcium levels || ||	TRUE	MedicineITLab	12	20579694	0.0126713	1.0334e-07	bbj-a-129	Ischemic stroke || id:bbj-a-129	TRUE	reported	MedicineITLab	2	TRUE				FALSE	3.75971e-05	1740	TRUE	28.3105	24.6983	28.3105
rs11047532	G	C	G	C	0.0635145	0.0435395	0.748154	0.721308	FALSE	TRUE	FALSE	ebi-bcl42-GCST90100520	12	24770775	0.0373502	1740	0.243893	Serum calcium levels || id:ebi-bcl42-GCST90100520	Serum calcium levels	Serum calcium levels || ||	TRUE	MedicineITLab	12	24770775	0.0135683	2.85358e-06	bbj-a-129	Ischemic stroke || id:bbj-a-129	TRUE	reported	MedicineITLab	2	TRUE				FALSE	0.000781253	1740	TRUE	21.9126	24.6983	21.9126
rs12509595	C	T	C	T	0.0603805	-0.0430168	0.299671	0.395386	FALSE	FALSE	FALSE	ebi-bcl42-GCST90100520	4	81182554	0.0352906	1740	0.223037	Serum calcium levels || id:ebi-bcl42-GCST90100520	Serum calcium levels	Serum calcium levels || ||	TRUE	MedicineITLab	4	81182554	0.0125638	1.54035e-06	bbj-a-129	Ischemic stroke || id:bbj-a-129	TRUE	reported	MedicineITLab	2	TRUE				FALSE	0.000854156	1740	TRUE	23.0968	24.6983	23.0968
rs12512879	T	G	T	G	0.0523374	-0.0311137	0.480795	0.410682	FALSE	FALSE	FALSE	ebi-bcl42-GCST90100520	4	155495145	0.0353093	1740	0.378346	Serum calcium levels || id:ebi-bcl42-GCST90100520	Serum calcium levels	Serum calcium levels || ||	TRUE	MedicineITLab	4	155495145	0.0115904	6.31379e-06	bbj-a-129	Ischemic stroke || id:bbj-a-129	TRUE	reported	MedicineITLab	2	TRUE				FALSE	0.000446562	1740	TRUE	20.3905	24.6983	20.3905
rs1275980	T	C	T	C	-0.0735504	-0.0731246	0.224075	0.251151	FALSE	FALSE	FALSE	ebi-bcl42-GCST90100520	2	26916969	0.0398264	1740	0.0665177	Serum calcium levels || id:ebi-bcl42-GCST90100520	Serum calcium levels	Serum calcium levels || ||	TRUE	MedicineITLab	2	26916969	0.0137938	9.70577e-08	bbj-a-129	Ischemic stroke || id:bbj-a-129	TRUE	reported	MedicineITLab	2	TRUE				FALSE	0.00193595	1740	TRUE	28.4317	24.6983	28.4317
rs1391986	T	G	T	G	0.0694736	-0.0306482	0.168044	0.172291	FALSE	FALSE	FALSE	ebi-bcl42-GCST90100520	5	52071311	0.0450513	1740	0.496408	Serum calcium levels || id:ebi-bcl42-GCST90100520	Serum calcium levels	Serum calcium levels || ||	TRUE	MedicineITLab	5	52071311	0.0151993	4.85736e-06	bbj-a-129	Ischemic stroke || id:bbj-a-129	TRUE	reported	MedicineITLab	2	TRUE				FALSE	0.000266213	1740	TRUE	20.8926	24.6983	20.8926
rs1410669	A	G	A	G	0.0699606	-0.0191917	0.747197	0.730207	FALSE	FALSE	FALSE	ebi-bcl42-GCST90100520	6	72450435	0.0433201	1740	0.657806	Serum calcium levels || id:ebi-bcl42-GCST90100520	Serum calcium levels	Serum calcium levels || ||	TRUE	MedicineITLab	6	72450435	0.0151717	4.00258e-06	bbj-a-129	Ischemic stroke || id:bbj-a-129	TRUE	reported	MedicineITLab	2	TRUE				FALSE	0.000112914	1740	TRUE	21.2637	24.6983	21.2637
rs1973765	C	T	C	T	0.063422	-0.00484766	0.747958	0.647236	FALSE	FALSE	FALSE	ebi-bcl42-GCST90100520	11	1898664	0.0370629	1740	0.895952	Serum calcium levels || id:ebi-bcl42-GCST90100520	Serum calcium levels	Serum calcium levels || ||	TRUE	MedicineITLab	11	1898664	0.0135782	2.99937e-06	bbj-a-129	Ischemic stroke || id:bbj-a-129	TRUE	reported	MedicineITLab	2	TRUE				FALSE	9.84309e-06	1740	TRUE	21.817	24.6983	21.817
rs1985283	T	C	T	C	0.10347	0.0803938	0.0930803	0.172764	FALSE	FALSE	FALSE	ebi-bcl42-GCST90100520	1	35228604	0.0485554	1740	0.0979622	Serum calcium levels || id:ebi-bcl42-GCST90100520	Serum calcium levels	Serum calcium levels || ||	TRUE	MedicineITLab	1	35228604	0.0227443	5.38381e-06	bbj-a-129	Ischemic stroke || id:bbj-a-129	TRUE	reported	MedicineITLab	2	TRUE				FALSE	0.00157484	1740	TRUE	20.6959	24.6983	20.6959
rs245016	T	C	T	C	-0.0550041	0.0025756	0.672921	0.666379	FALSE	FALSE	FALSE	ebi-bcl42-GCST90100520	5	80021193	0.0363947	1740	0.94359	Serum calcium levels || id:ebi-bcl42-GCST90100520	Serum calcium levels	Serum calcium levels || ||	TRUE	MedicineITLab	5	80021193	0.0122863	7.57408e-06	bbj-a-129	Ischemic stroke || id:bbj-a-129	TRUE	reported	MedicineITLab	2	TRUE				FALSE	2.88157e-06	1740	TRUE	20.0423	24.6983	20.0423
rs28446119	T	A	T	A	-0.0539556	0.0401648	0.620455	0.751251	FALSE	TRUE	FALSE	ebi-bcl42-GCST90100520	15	22916559	0.0416616	1740	0.335144	Serum calcium levels || id:ebi-bcl42-GCST90100520	Serum calcium levels	Serum calcium levels || ||	TRUE	MedicineITLab	15	22916559	0.0120945	8.15136e-06	bbj-a-129	Ischemic stroke || id:bbj-a-129	TRUE	reported	MedicineITLab	2	TRUE				FALSE	0.000534487	1740	TRUE	19.902	24.6983	19.902
rs34545629	T	C	T	C	-0.113267	0.043799	0.0561045	0.0822741	FALSE	FALSE	FALSE	ebi-bcl42-GCST90100520	14	33776047	0.0638858	1740	0.493069	Serum calcium levels || id:ebi-bcl42-GCST90100520	Serum calcium levels	Serum calcium levels || ||	TRUE	MedicineITLab	14	33776047	0.0256377	9.963e-06	bbj-a-129	Ischemic stroke || id:bbj-a-129	TRUE	reported	MedicineITLab	2	TRUE				FALSE	0.000270366	1740	TRUE	19.5186	24.6983	19.5186
rs3774966	G	T	G	T	0.178372	0.023595	0.0241775	0.0118024	FALSE	FALSE	FALSE	ebi-bcl42-GCST90100520	4	103525836	0.160295	1740	0.882994	Serum calcium levels || id:ebi-bcl42-GCST90100520	Serum calcium levels	Serum calcium levels || ||	TRUE	MedicineITLab	4	103525836	0.0391201	5.12484e-06	bbj-a-129	Ischemic stroke || id:bbj-a-129	TRUE	reported	MedicineITLab	2	TRUE				FALSE	1.24665e-05	1740	TRUE	20.79	24.6983	20.79
rs4744059	C	T	C	T	-0.0609857	-0.0833351	0.278709	0.270259	FALSE	FALSE	FALSE	ebi-bcl42-GCST90100520	9	94337776	0.0380422	1740	0.0286147	Serum calcium levels || id:ebi-bcl42-GCST90100520	Serum calcium levels	Serum calcium levels || ||	TRUE	MedicineITLab	9	94337776	0.0130524	2.97715e-06	bbj-a-129	Ischemic stroke || id:bbj-a-129	TRUE	reported	MedicineITLab	2	TRUE				FALSE	0.00275345	1740	TRUE	21.8311	24.6983	21.8311
rs4918058	C	G	C	G	-0.0743167	0.0261204	0.65098	0.648184	FALSE	TRUE	FALSE	ebi-bcl42-GCST90100520	10	105596641	0.0362367	1740	0.471113	Serum calcium levels || id:ebi-bcl42-GCST90100520	Serum calcium levels	Serum calcium levels || ||	TRUE	MedicineITLab	10	105596641	0.0122699	1.3881e-09	bbj-a-129	Ischemic stroke || id:bbj-a-129	TRUE	reported	MedicineITLab	2	TRUE				FALSE	0.00029887	1740	TRUE	36.6852	24.6983	36.6852
rs491930	G	A	G	A	0.0577989	0.030239	0.351933	0.311353	FALSE	FALSE	FALSE	ebi-bcl42-GCST90100520	1	117272233	0.0369793	1740	0.413625	Serum calcium levels || id:ebi-bcl42-GCST90100520	Serum calcium levels	Serum calcium levels || ||	TRUE	MedicineITLab	1	117272233	0.0123006	2.61619e-06	bbj-a-129	Ischemic stroke || id:bbj-a-129	TRUE	reported	MedicineITLab	2	TRUE				FALSE	0.000384592	1740	TRUE	22.0794	24.6983	22.0794
rs56021416	C	A	C	A	0.0597412	0.011396	0.282578	0.188668	FALSE	FALSE	FALSE	ebi-bcl42-GCST90100520	3	53594413	0.0436612	1740	0.794117	Serum calcium levels || id:ebi-bcl42-GCST90100520	Serum calcium levels	Serum calcium levels || ||	TRUE	MedicineITLab	3	53594413	0.0130651	4.81737e-06	bbj-a-129	Ischemic stroke || id:bbj-a-129	TRUE	reported	MedicineITLab	2	TRUE				FALSE	3.91965e-05	1740	TRUE	20.9085	24.6983	20.9085
rs6496125	C	T	C	T	0.0518013	0.0836481	0.40684	0.429781	FALSE	FALSE	FALSE	ebi-bcl42-GCST90100520	15	96135977	0.03427	1740	0.0147527	Serum calcium levels || id:ebi-bcl42-GCST90100520	Serum calcium levels	Serum calcium levels || ||	TRUE	MedicineITLab	15	96135977	0.0116801	9.20746e-06	bbj-a-129	Ischemic stroke || id:bbj-a-129	TRUE	reported	MedicineITLab	2	TRUE				FALSE	0.00341624	1740	TRUE	19.6693	24.6983	19.6693
rs6580813	A	C	A	C	-0.0536243	-0.0483601	0.638761	0.734012	FALSE	FALSE	FALSE	ebi-bcl42-GCST90100520	12	51617601	0.0403179	1740	0.23051	Serum calcium levels || id:ebi-bcl42-GCST90100520	Serum calcium levels	Serum calcium levels || ||	TRUE	MedicineITLab	12	51617601	0.0120662	8.82369e-06	bbj-a-129	Ischemic stroke || id:bbj-a-129	TRUE	reported	MedicineITLab	2	TRUE				FALSE	0.000827122	1740	TRUE	19.7507	24.6983	19.7507
rs671	A	G	A	G	-0.118327	-0.0464516	0.241152	0.261043	FALSE	FALSE	FALSE	ebi-bcl42-GCST90100520	12	112241766	0.0397985	1740	0.243304	Serum calcium levels || id:ebi-bcl42-GCST90100520	Serum calcium levels	Serum calcium levels || ||	TRUE	MedicineITLab	12	112241766	0.0135469	2.44399e-18	bbj-a-129	Ischemic stroke || id:bbj-a-129	TRUE	reported	MedicineITLab	2	TRUE				FALSE	0.000783209	1740	TRUE	76.2936	24.6983	76.2936
rs672708	T	C	T	C	-0.0532713	-0.0287555	0.416614	0.552192	FALSE	FALSE	FALSE	ebi-bcl42-GCST90100520	7	43851872	0.0343478	1740	0.402604	Serum calcium levels || id:ebi-bcl42-GCST90100520	Serum calcium levels	Serum calcium levels || ||	TRUE	MedicineITLab	7	43851872	0.0117568	5.86773e-06	bbj-a-129	Ischemic stroke || id:bbj-a-129	TRUE	reported	MedicineITLab	2	TRUE				FALSE	0.000403106	1740	TRUE	20.5309	24.6983	20.5309
rs6888055	T	A	T	A	0.098776	-0.193997	0.0758415	0.0266238	FALSE	TRUE	FALSE	ebi-bcl42-GCST90100520	5	106916719	0.110766	1740	0.0800529	Serum calcium levels || id:ebi-bcl42-GCST90100520	Serum calcium levels	Serum calcium levels || ||	TRUE	MedicineITLab	5	106916719	0.0216736	5.17809e-06	bbj-a-129	Ischemic stroke || id:bbj-a-129	TRUE	reported	MedicineITLab	2	TRUE				FALSE	0.00176182	1740	TRUE	20.7702	24.6983	20.7702
rs72926143	T	C	T	C	-0.067038	-0.0282117	0.227929	0.283853	FALSE	FALSE	FALSE	ebi-bcl42-GCST90100520	1	65614849	0.0387975	1740	0.467231	Serum calcium levels || id:ebi-bcl42-GCST90100520	Serum calcium levels	Serum calcium levels || ||	TRUE	MedicineITLab	1	65614849	0.0140696	1.89086e-06	bbj-a-129	Ischemic stroke || id:bbj-a-129	TRUE	reported	MedicineITLab	2	TRUE				FALSE	0.000304137	1740	TRUE	22.7028	24.6983	22.7028
rs73437338	C	T	C	T	-0.0709002	0.0532422	0.247071	0.204057	FALSE	FALSE	FALSE	ebi-bcl42-GCST90100520	12	90054619	0.0434941	1740	0.221073	Serum calcium levels || id:ebi-bcl42-GCST90100520	Serum calcium levels	Serum calcium levels || ||	TRUE	MedicineITLab	12	90054619	0.0138812	3.26182e-07	bbj-a-129	Ischemic stroke || id:bbj-a-129	TRUE	reported	MedicineITLab	2	TRUE				FALSE	0.000861444	1740	TRUE	26.088	24.6983	26.088
rs7346545	T	A	T	A	0.150454	-0.0684736	0.0428973	0.0616806	FALSE	TRUE	FALSE	ebi-bcl42-GCST90100520	20	17893205	0.0768035	1740	0.372763	Serum calcium levels || id:ebi-bcl42-GCST90100520	Serum calcium levels	Serum calcium levels || ||	TRUE	MedicineITLab	20	17893205	0.0329875	5.09296e-06	bbj-a-129	Ischemic stroke || id:bbj-a-129	TRUE	reported	MedicineITLab	2	TRUE				FALSE	0.000457126	1740	TRUE	20.8022	24.6983	20.8022
rs74069907	A	G	A	G	-0.107234	0.0320546	0.0734015	0.047101	FALSE	FALSE	FALSE	ebi-bcl42-GCST90100520	1	42004051	0.0821668	1740	0.696499	Serum calcium levels || id:ebi-bcl42-GCST90100520	Serum calcium levels	Serum calcium levels || ||	TRUE	MedicineITLab	1	42004051	0.0224885	1.85721e-06	bbj-a-129	Ischemic stroke || id:bbj-a-129	TRUE	reported	MedicineITLab	2	TRUE				FALSE	8.75589e-05	1740	TRUE	22.7376	24.6983	22.7376
rs7713256	T	C	T	C	0.0579922	-0.0232448	0.260311	0.19599	FALSE	FALSE	FALSE	ebi-bcl42-GCST90100520	5	127813874	0.0425339	1740	0.584794	Serum calcium levels || id:ebi-bcl42-GCST90100520	Serum calcium levels	Serum calcium levels || ||	TRUE	MedicineITLab	5	127813874	0.013103	9.60528e-06	bbj-a-129	Ischemic stroke || id:bbj-a-129	TRUE	reported	MedicineITLab	2	TRUE				FALSE	0.000171813	1740	TRUE	19.5883	24.6983	19.5883
rs9381416	T	G	T	G	0.0540293	0.0588856	0.497982	0.361904	FALSE	FALSE	FALSE	ebi-bcl42-GCST90100520	6	46009132	0.0348125	1740	0.0909203	Serum calcium levels || id:ebi-bcl42-GCST90100520	Serum calcium levels	Serum calcium levels || ||	TRUE	MedicineITLab	6	46009132	0.0122255	9.89783e-06	bbj-a-129	Ischemic stroke || id:bbj-a-129	TRUE	reported	MedicineITLab	2	TRUE				FALSE	0.00164355	1740	TRUE	19.531	24.6983	19.531
rs9521686	C	T	C	T	0.072713	0.0324824	0.69087	0.645419	FALSE	FALSE	FALSE	ebi-bcl42-GCST90100520	13	110954510	0.03843	1740	0.398096	Serum calcium levels || id:ebi-bcl42-GCST90100520	Serum calcium levels	Serum calcium levels || ||	TRUE	MedicineITLab	13	110954510	0.0124115	4.67068e-09	bbj-a-129	Ischemic stroke || id:bbj-a-129	TRUE	reported	MedicineITLab	2	TRUE				FALSE	0.000410892	1740	TRUE	34.3222	24.6983	34.3222
rs9694042	A	G	A	G	-0.084371	0.033835	0.845871	0.808765	FALSE	FALSE	FALSE	ebi-bcl42-GCST90100520	8	26280815	0.0429814	1740	0.431272	Serum calcium levels || id:ebi-bcl42-GCST90100520	Serum calcium levels	Serum calcium levels || ||	TRUE	MedicineITLab	8	26280815	0.0182671	3.86091e-06	bbj-a-129	Ischemic stroke || id:bbj-a-129	TRUE	reported	MedicineITLab	2	TRUE				FALSE	0.000356424	1740	TRUE	21.3328	24.6983	21.3328
rs9960643	G	A	G	A	0.07751	-0.025051	0.758786	0.594478	FALSE	FALSE	FALSE	ebi-bcl42-GCST90100520	18	71490594	0.0406314	1740	0.537618	Serum calcium levels || id:ebi-bcl42-GCST90100520	Serum calcium levels	Serum calcium levels || ||	TRUE	MedicineITLab	18	71490594	0.0157182	8.17184e-07	bbj-a-129	Ischemic stroke || id:bbj-a-129	TRUE	reported	MedicineITLab	2	TRUE				FALSE	0.000218666	1740	TRUE	24.317	24.6983	24.317
rs10936572	T	C	T	C	-0.0618462	-0.0158567	0.248606	0.37344	FALSE	FALSE	FALSE	ebi-bcl42-GCST90100521	3	168766440	0.0311571	1775	0.610866	Serum cadmium levels || id:ebi-bcl42-GCST90100521	Serum cadmium levels	Serum cadmium levels || ||	TRUE	MedicineITLab	3	168766440	0.0134473	4.24238e-06	bbj-a-129	Ischemic stroke || id:bbj-a-129	TRUE	reported	MedicineITLab	2	TRUE				FALSE	0.000146063	1775	TRUE	21.1522	24.6983	21.1522
rs11045239	A	G	A	G	0.067421	0.00815019	0.701202	0.659656	FALSE	FALSE	FALSE	ebi-bcl42-GCST90100521	12	20579694	0.0338836	1775	0.809943	Serum cadmium levels || id:ebi-bcl42-GCST90100521	Serum cadmium levels	Serum cadmium levels || ||	TRUE	MedicineITLab	12	20579694	0.0126713	1.0334e-07	bbj-a-129	Ischemic stroke || id:bbj-a-129	TRUE	reported	MedicineITLab	2	TRUE				FALSE	3.26312e-05	1775	TRUE	28.3105	24.6983	28.3105
rs11047532	G	C	G	C	0.0635145	0.0327977	0.748154	0.720375	FALSE	TRUE	FALSE	ebi-bcl42-GCST90100521	12	24770775	0.0336832	1775	0.330334	Serum cadmium levels || id:ebi-bcl42-GCST90100521	Serum cadmium levels	Serum cadmium levels || ||	TRUE	MedicineITLab	12	24770775	0.0135683	2.85358e-06	bbj-a-129	Ischemic stroke || id:bbj-a-129	TRUE	reported	MedicineITLab	2	TRUE				FALSE	0.000534465	1775	TRUE	21.9126	24.6983	21.9126
rs12509595	C	T	C	T	0.0603805	0.0486932	0.299671	0.3946	FALSE	FALSE	FALSE	ebi-bcl42-GCST90100521	4	81182554	0.0319118	1775	0.127222	Serum cadmium levels || id:ebi-bcl42-GCST90100521	Serum cadmium levels	Serum cadmium levels || ||	TRUE	MedicineITLab	4	81182554	0.0125638	1.54035e-06	bbj-a-129	Ischemic stroke || id:bbj-a-129	TRUE	reported	MedicineITLab	2	TRUE				FALSE	0.00131146	1775	TRUE	23.0968	24.6983	23.0968
rs12512879	T	G	T	G	0.0523374	-0.0286559	0.480795	0.414362	FALSE	FALSE	FALSE	ebi-bcl42-GCST90100521	4	155495145	0.0317978	1775	0.367609	Serum cadmium levels || id:ebi-bcl42-GCST90100521	Serum cadmium levels	Serum cadmium levels || ||	TRUE	MedicineITLab	4	155495145	0.0115904	6.31379e-06	bbj-a-129	Ischemic stroke || id:bbj-a-129	TRUE	reported	MedicineITLab	2	TRUE				FALSE	0.000457853	1775	TRUE	20.3905	24.6983	20.3905
rs1275980	T	C	T	C	-0.0735504	-0.0890095	0.224075	0.252115	FALSE	FALSE	FALSE	ebi-bcl42-GCST90100521	2	26916969	0.0359219	1775	0.0133105	Serum cadmium levels || id:ebi-bcl42-GCST90100521	Serum cadmium levels	Serum cadmium levels || ||	TRUE	MedicineITLab	2	26916969	0.0137938	9.70577e-08	bbj-a-129	Ischemic stroke || id:bbj-a-129	TRUE	reported	MedicineITLab	2	TRUE				FALSE	0.00345099	1775	TRUE	28.4317	24.6983	28.4317
rs1391986	T	G	T	G	0.0694736	0.0359635	0.168044	0.173684	FALSE	FALSE	FALSE	ebi-bcl42-GCST90100521	5	52071311	0.0406801	1775	0.376787	Serum cadmium levels || id:ebi-bcl42-GCST90100521	Serum cadmium levels	Serum cadmium levels || ||	TRUE	MedicineITLab	5	52071311	0.0151993	4.85736e-06	bbj-a-129	Ischemic stroke || id:bbj-a-129	TRUE	reported	MedicineITLab	2	TRUE				FALSE	0.000440615	1775	TRUE	20.8926	24.6983	20.8926
rs1410669	A	G	A	G	0.0699606	-0.0337862	0.747197	0.730477	FALSE	FALSE	FALSE	ebi-bcl42-GCST90100521	6	72450435	0.0391815	1775	0.38864	Serum cadmium levels || id:ebi-bcl42-GCST90100521	Serum cadmium levels	Serum cadmium levels || ||	TRUE	MedicineITLab	6	72450435	0.0151717	4.00258e-06	bbj-a-129	Ischemic stroke || id:bbj-a-129	TRUE	reported	MedicineITLab	2	TRUE				FALSE	0.000419204	1775	TRUE	21.2637	24.6983	21.2637
rs1973765	C	T	C	T	0.063422	-0.0282831	0.747958	0.64624	FALSE	FALSE	FALSE	ebi-bcl42-GCST90100521	11	1898664	0.0335666	1775	0.399568	Serum cadmium levels || id:ebi-bcl42-GCST90100521	Serum cadmium levels	Serum cadmium levels || ||	TRUE	MedicineITLab	11	1898664	0.0135782	2.99937e-06	bbj-a-129	Ischemic stroke || id:bbj-a-129	TRUE	reported	MedicineITLab	2	TRUE				FALSE	0.000400273	1775	TRUE	21.817	24.6983	21.817
rs1985283	T	C	T	C	0.10347	-0.0321765	0.0930803	0.171901	FALSE	FALSE	FALSE	ebi-bcl42-GCST90100521	1	35228604	0.0442094	1775	0.46682	Serum cadmium levels || id:ebi-bcl42-GCST90100521	Serum cadmium levels	Serum cadmium levels || ||	TRUE	MedicineITLab	1	35228604	0.0227443	5.38381e-06	bbj-a-129	Ischemic stroke || id:bbj-a-129	TRUE	reported	MedicineITLab	2	TRUE				FALSE	0.000298683	1775	TRUE	20.6959	24.6983	20.6959
rs245016	T	C	T	C	-0.0550041	0.050606	0.672921	0.666197	FALSE	FALSE	FALSE	ebi-bcl42-GCST90100521	5	80021193	0.0329813	1775	0.125114	Serum cadmium levels || id:ebi-bcl42-GCST90100521	Serum cadmium levels	Serum cadmium levels || ||	TRUE	MedicineITLab	5	80021193	0.0122863	7.57408e-06	bbj-a-129	Ischemic stroke || id:bbj-a-129	TRUE	reported	MedicineITLab	2	TRUE				FALSE	0.00132612	1775	TRUE	20.0423	24.6983	20.0423
rs28446119	T	A	T	A	-0.0539556	0.0409228	0.620455	0.751474	FALSE	TRUE	FALSE	ebi-bcl42-GCST90100521	15	22916559	0.0377428	1775	0.2784	Serum cadmium levels || id:ebi-bcl42-GCST90100521	Serum cadmium levels	Serum cadmium levels || ||	TRUE	MedicineITLab	15	22916559	0.0120945	8.15136e-06	bbj-a-129	Ischemic stroke || id:bbj-a-129	TRUE	reported	MedicineITLab	2	TRUE				FALSE	0.000662622	1775	TRUE	19.902	24.6983	19.902
rs34545629	T	C	T	C	-0.113267	-0.0415269	0.0561045	0.0820526	FALSE	FALSE	FALSE	ebi-bcl42-GCST90100521	14	33776047	0.0577026	1775	0.471824	Serum cadmium levels || id:ebi-bcl42-GCST90100521	Serum cadmium levels	Serum cadmium levels || ||	TRUE	MedicineITLab	14	33776047	0.0256377	9.963e-06	bbj-a-129	Ischemic stroke || id:bbj-a-129	TRUE	reported	MedicineITLab	2	TRUE				FALSE	0.000292034	1775	TRUE	19.5186	24.6983	19.5186
rs3774966	G	T	G	T	0.178372	0.189564	0.0241775	0.0120705	FALSE	FALSE	FALSE	ebi-bcl42-GCST90100521	4	103525836	0.14313	1775	0.185536	Serum cadmium levels || id:ebi-bcl42-GCST90100521	Serum cadmium levels	Serum cadmium levels || ||	TRUE	MedicineITLab	4	103525836	0.0391201	5.12484e-06	bbj-a-129	Ischemic stroke || id:bbj-a-129	TRUE	reported	MedicineITLab	2	TRUE				FALSE	0.000988353	1775	TRUE	20.79	24.6983	20.79
rs4744059	C	T	C	T	-0.0609857	0.01298	0.278709	0.271565	FALSE	FALSE	FALSE	ebi-bcl42-GCST90100521	9	94337776	0.0343552	1775	0.705612	Serum cadmium levels || id:ebi-bcl42-GCST90100521	Serum cadmium levels	Serum cadmium levels || ||	TRUE	MedicineITLab	9	94337776	0.0130524	2.97715e-06	bbj-a-129	Ischemic stroke || id:bbj-a-129	TRUE	reported	MedicineITLab	2	TRUE				FALSE	8.05046e-05	1775	TRUE	21.8311	24.6983	21.8311
rs4918058	C	G	C	G	-0.0743167	-0.015229	0.65098	0.647783	FALSE	TRUE	FALSE	ebi-bcl42-GCST90100521	10	105596641	0.0326076	1775	0.640531	Serum cadmium levels || id:ebi-bcl42-GCST90100521	Serum cadmium levels	Serum cadmium levels || ||	TRUE	MedicineITLab	10	105596641	0.0122699	1.3881e-09	bbj-a-129	Ischemic stroke || id:bbj-a-129	TRUE	reported	MedicineITLab	2	TRUE				FALSE	0.000123011	1775	TRUE	36.6852	24.6983	36.6852
rs491930	G	A	G	A	0.0577989	0.0345646	0.351933	0.313647	FALSE	FALSE	FALSE	ebi-bcl42-GCST90100521	1	117272233	0.0332559	1775	0.298784	Serum cadmium levels || id:ebi-bcl42-GCST90100521	Serum cadmium levels	Serum cadmium levels || ||	TRUE	MedicineITLab	1	117272233	0.0123006	2.61619e-06	bbj-a-129	Ischemic stroke || id:bbj-a-129	TRUE	reported	MedicineITLab	2	TRUE				FALSE	0.000608909	1775	TRUE	22.0794	24.6983	22.0794
rs56021416	C	A	C	A	0.0597412	0.0454016	0.282578	0.189856	FALSE	FALSE	FALSE	ebi-bcl42-GCST90100521	3	53594413	0.0395109	1775	0.250675	Serum cadmium levels || id:ebi-bcl42-GCST90100521	Serum cadmium levels	Serum cadmium levels || ||	TRUE	MedicineITLab	3	53594413	0.0130651	4.81737e-06	bbj-a-129	Ischemic stroke || id:bbj-a-129	TRUE	reported	MedicineITLab	2	TRUE				FALSE	0.000744177	1775	TRUE	20.9085	24.6983	20.9085
rs6496125	C	T	C	T	0.0518013	0.0173967	0.40684	0.428916	FALSE	FALSE	FALSE	ebi-bcl42-GCST90100521	15	96135977	0.0310424	1775	0.575265	Serum cadmium levels || id:ebi-bcl42-GCST90100521	Serum cadmium levels	Serum cadmium levels || ||	TRUE	MedicineITLab	15	96135977	0.0116801	9.20746e-06	bbj-a-129	Ischemic stroke || id:bbj-a-129	TRUE	reported	MedicineITLab	2	TRUE				FALSE	0.000177108	1775	TRUE	19.6693	24.6983	19.6693
rs6580813	A	C	A	C	-0.0536243	-0.0722606	0.638761	0.735637	FALSE	FALSE	FALSE	ebi-bcl42-GCST90100521	12	51617601	0.0365874	1775	0.0484227	Serum cadmium levels || id:ebi-bcl42-GCST90100521	Serum cadmium levels	Serum cadmium levels || ||	TRUE	MedicineITLab	12	51617601	0.0120662	8.82369e-06	bbj-a-129	Ischemic stroke || id:bbj-a-129	TRUE	reported	MedicineITLab	2	TRUE				FALSE	0.00219521	1775	TRUE	19.7507	24.6983	19.7507
rs671	A	G	A	G	-0.118327	0.0119723	0.241152	0.260121	FALSE	FALSE	FALSE	ebi-bcl42-GCST90100521	12	112241766	0.0360328	1775	0.739731	Serum cadmium levels || id:ebi-bcl42-GCST90100521	Serum cadmium levels	Serum cadmium levels || ||	TRUE	MedicineITLab	12	112241766	0.0135469	2.44399e-18	bbj-a-129	Ischemic stroke || id:bbj-a-129	TRUE	reported	MedicineITLab	2	TRUE				FALSE	6.2262e-05	1775	TRUE	76.2936	24.6983	76.2936
rs672708	T	C	T	C	-0.0532713	0.00107193	0.416614	0.554802	FALSE	FALSE	FALSE	ebi-bcl42-GCST90100521	7	43851872	0.031055	1775	0.972469	Serum cadmium levels || id:ebi-bcl42-GCST90100521	Serum cadmium levels	Serum cadmium levels || ||	TRUE	MedicineITLab	7	43851872	0.0117568	5.86773e-06	bbj-a-129	Ischemic stroke || id:bbj-a-129	TRUE	reported	MedicineITLab	2	TRUE				FALSE	6.71987e-07	1775	TRUE	20.5309	24.6983	20.5309
rs6888055	T	A	T	A	0.098776	-0.0386309	0.0758415	0.0278974	FALSE	TRUE	FALSE	ebi-bcl42-GCST90100521	5	106916719	0.0981256	1775	0.693859	Serum cadmium levels || id:ebi-bcl42-GCST90100521	Serum cadmium levels	Serum cadmium levels || ||	TRUE	MedicineITLab	5	106916719	0.0216736	5.17809e-06	bbj-a-129	Ischemic stroke || id:bbj-a-129	TRUE	reported	MedicineITLab	2	TRUE				FALSE	8.74094e-05	1775	TRUE	20.7702	24.6983	20.7702
rs72926143	T	C	T	C	-0.067038	0.0413361	0.227929	0.282592	FALSE	FALSE	FALSE	ebi-bcl42-GCST90100521	1	65614849	0.0351603	1775	0.239894	Serum cadmium levels || id:ebi-bcl42-GCST90100521	Serum cadmium levels	Serum cadmium levels || ||	TRUE	MedicineITLab	1	65614849	0.0140696	1.89086e-06	bbj-a-129	Ischemic stroke || id:bbj-a-129	TRUE	reported	MedicineITLab	2	TRUE				FALSE	0.000778945	1775	TRUE	22.7028	24.6983	22.7028
rs73437338	C	T	C	T	-0.0709002	0.022689	0.247071	0.203475	FALSE	FALSE	FALSE	ebi-bcl42-GCST90100521	12	90054619	0.0394307	1775	0.565084	Serum cadmium levels || id:ebi-bcl42-GCST90100521	Serum cadmium levels	Serum cadmium levels || ||	TRUE	MedicineITLab	12	90054619	0.0138812	3.26182e-07	bbj-a-129	Ischemic stroke || id:bbj-a-129	TRUE	reported	MedicineITLab	2	TRUE				FALSE	0.000186712	1775	TRUE	26.088	24.6983	26.088
rs7346545	T	A	T	A	0.150454	0.0374192	0.0428973	0.0607077	FALSE	TRUE	FALSE	ebi-bcl42-GCST90100521	20	17893205	0.0701296	1775	0.593705	Serum cadmium levels || id:ebi-bcl42-GCST90100521	Serum cadmium levels	Serum cadmium levels || ||	TRUE	MedicineITLab	20	17893205	0.0329875	5.09296e-06	bbj-a-129	Ischemic stroke || id:bbj-a-129	TRUE	reported	MedicineITLab	2	TRUE				FALSE	0.000160549	1775	TRUE	20.8022	24.6983	20.8022
rs74069907	A	G	A	G	-0.107234	0.0227825	0.0734015	0.0469164	FALSE	FALSE	FALSE	ebi-bcl42-GCST90100521	1	42004051	0.074663	1775	0.760298	Serum cadmium levels || id:ebi-bcl42-GCST90100521	Serum cadmium levels	Serum cadmium levels || ||	TRUE	MedicineITLab	1	42004051	0.0224885	1.85721e-06	bbj-a-129	Ischemic stroke || id:bbj-a-129	TRUE	reported	MedicineITLab	2	TRUE				FALSE	5.25122e-05	1775	TRUE	22.7376	24.6983	22.7376
rs7713256	T	C	T	C	0.0579922	-0.00785922	0.260311	0.194665	FALSE	FALSE	FALSE	ebi-bcl42-GCST90100521	5	127813874	0.0387132	1775	0.83915	Serum cadmium levels || id:ebi-bcl42-GCST90100521	Serum cadmium levels	Serum cadmium levels || ||	TRUE	MedicineITLab	5	127813874	0.013103	9.60528e-06	bbj-a-129	Ischemic stroke || id:bbj-a-129	TRUE	reported	MedicineITLab	2	TRUE				FALSE	2.32446e-05	1775	TRUE	19.5883	24.6983	19.5883
rs9381416	T	G	T	G	0.0540293	0.0260737	0.497982	0.359558	FALSE	FALSE	FALSE	ebi-bcl42-GCST90100521	6	46009132	0.0314267	1775	0.406839	Serum cadmium levels || id:ebi-bcl42-GCST90100521	Serum cadmium levels	Serum cadmium levels || ||	TRUE	MedicineITLab	6	46009132	0.0122255	9.89783e-06	bbj-a-129	Ischemic stroke || id:bbj-a-129	TRUE	reported	MedicineITLab	2	TRUE				FALSE	0.000388088	1775	TRUE	19.531	24.6983	19.531
rs9521686	C	T	C	T	0.072713	0.0260661	0.69087	0.645092	FALSE	FALSE	FALSE	ebi-bcl42-GCST90100521	13	110954510	0.034661	1775	0.452134	Serum cadmium levels || id:ebi-bcl42-GCST90100521	Serum cadmium levels	Serum cadmium levels || ||	TRUE	MedicineITLab	13	110954510	0.0124115	4.67068e-09	bbj-a-129	Ischemic stroke || id:bbj-a-129	TRUE	reported	MedicineITLab	2	TRUE				FALSE	0.000318877	1775	TRUE	34.3222	24.6983	34.3222
rs9694042	A	G	A	G	-0.084371	-0.0159477	0.845871	0.810578	FALSE	FALSE	FALSE	ebi-bcl42-GCST90100521	8	26280815	0.0391488	1775	0.683793	Serum cadmium levels || id:ebi-bcl42-GCST90100521	Serum cadmium levels	Serum cadmium levels || ||	TRUE	MedicineITLab	8	26280815	0.0182671	3.86091e-06	bbj-a-129	Ischemic stroke || id:bbj-a-129	TRUE	reported	MedicineITLab	2	TRUE				FALSE	9.35858e-05	1775	TRUE	21.3328	24.6983	21.3328
rs9960643	G	A	G	A	0.07751	-0.000346171	0.758786	0.595225	FALSE	FALSE	FALSE	ebi-bcl42-GCST90100521	18	71490594	0.0368227	1775	0.9925	Serum cadmium levels || id:ebi-bcl42-GCST90100521	Serum cadmium levels	Serum cadmium levels || ||	TRUE	MedicineITLab	18	71490594	0.0157182	8.17184e-07	bbj-a-129	Ischemic stroke || id:bbj-a-129	TRUE	reported	MedicineITLab	2	TRUE				FALSE	4.98473e-08	1775	TRUE	24.317	24.6983	24.317
rs10936572	T	C	T	C	-0.0618462	-0.00490957	0.248606	0.374096	FALSE	FALSE	FALSE	ebi-bcl42-GCST90100522	3	168766440	0.0341785	1758	0.885797	Serum cobalt levels || id:ebi-bcl42-GCST90100522	Serum cobalt levels	Serum cobalt levels || ||	TRUE	MedicineITLab	3	168766440	0.0134473	4.24238e-06	bbj-a-129	Ischemic stroke || id:bbj-a-129	TRUE	reported	MedicineITLab	2	TRUE				FALSE	1.17504e-05	1758	TRUE	21.1522	24.6983	21.1522
rs11045239	A	G	A	G	0.067421	-0.0311954	0.701202	0.662439	FALSE	FALSE	FALSE	ebi-bcl42-GCST90100522	12	20579694	0.0372243	1758	0.402124	Serum cobalt levels || id:ebi-bcl42-GCST90100522	Serum cobalt levels	Serum cobalt levels || ||	TRUE	MedicineITLab	12	20579694	0.0126713	1.0334e-07	bbj-a-129	Ischemic stroke || id:bbj-a-129	TRUE	reported	MedicineITLab	2	TRUE				FALSE	0.000399788	1758	TRUE	28.3105	24.6983	28.3105
rs11047532	G	C	G	C	0.0635145	0.00668391	0.748154	0.721805	FALSE	TRUE	FALSE	ebi-bcl42-GCST90100522	12	24770775	0.0370996	1758	0.857047	Serum cobalt levels || id:ebi-bcl42-GCST90100522	Serum cobalt levels	Serum cobalt levels || ||	TRUE	MedicineITLab	12	24770775	0.0135683	2.85358e-06	bbj-a-129	Ischemic stroke || id:bbj-a-129	TRUE	reported	MedicineITLab	2	TRUE				FALSE	1.84838e-05	1758	TRUE	21.9126	24.6983	21.9126
rs12509595	C	T	C	T	0.0603805	0.0158742	0.299671	0.394048	FALSE	FALSE	FALSE	ebi-bcl42-GCST90100522	4	81182554	0.0349203	1758	0.649465	Serum cobalt levels || id:ebi-bcl42-GCST90100522	Serum cobalt levels	Serum cobalt levels || ||	TRUE	MedicineITLab	4	81182554	0.0125638	1.54035e-06	bbj-a-129	Ischemic stroke || id:bbj-a-129	TRUE	reported	MedicineITLab	2	TRUE				FALSE	0.000117666	1758	TRUE	23.0968	24.6983	23.0968
rs12512879	T	G	T	G	0.0523374	-0.0463334	0.480795	0.416226	FALSE	FALSE	FALSE	ebi-bcl42-GCST90100522	4	155495145	0.0347513	1758	0.182612	Serum cobalt levels || id:ebi-bcl42-GCST90100522	Serum cobalt levels	Serum cobalt levels || ||	TRUE	MedicineITLab	4	155495145	0.0115904	6.31379e-06	bbj-a-129	Ischemic stroke || id:bbj-a-129	TRUE	reported	MedicineITLab	2	TRUE				FALSE	0.00101131	1758	TRUE	20.3905	24.6983	20.3905
rs1275980	T	C	T	C	-0.0735504	-0.0340865	0.224075	0.252277	FALSE	FALSE	FALSE	ebi-bcl42-GCST90100522	2	26916969	0.0394264	1758	0.387398	Serum cobalt levels || id:ebi-bcl42-GCST90100522	Serum cobalt levels	Serum cobalt levels || ||	TRUE	MedicineITLab	2	26916969	0.0137938	9.70577e-08	bbj-a-129	Ischemic stroke || id:bbj-a-129	TRUE	reported	MedicineITLab	2	TRUE				FALSE	0.000425482	1758	TRUE	28.4317	24.6983	28.4317
rs1391986	T	G	T	G	0.0694736	0.0371513	0.168044	0.173088	FALSE	FALSE	FALSE	ebi-bcl42-GCST90100522	5	52071311	0.0445732	1758	0.404684	Serum cobalt levels || id:ebi-bcl42-GCST90100522	Serum cobalt levels	Serum cobalt levels || ||	TRUE	MedicineITLab	5	52071311	0.0151993	4.85736e-06	bbj-a-129	Ischemic stroke || id:bbj-a-129	TRUE	reported	MedicineITLab	2	TRUE				FALSE	0.000395461	1758	TRUE	20.8926	24.6983	20.8926
rs1410669	A	G	A	G	0.0699606	-0.036944	0.747197	0.731278	FALSE	FALSE	FALSE	ebi-bcl42-GCST90100522	6	72450435	0.0430841	1758	0.391295	Serum cobalt levels || id:ebi-bcl42-GCST90100522	Serum cobalt levels	Serum cobalt levels || ||	TRUE	MedicineITLab	6	72450435	0.0151717	4.00258e-06	bbj-a-129	Ischemic stroke || id:bbj-a-129	TRUE	reported	MedicineITLab	2	TRUE				FALSE	0.00041855	1758	TRUE	21.2637	24.6983	21.2637
rs1973765	C	T	C	T	0.063422	0.0144637	0.747958	0.646482	FALSE	FALSE	FALSE	ebi-bcl42-GCST90100522	11	1898664	0.0367898	1758	0.694261	Serum cobalt levels || id:ebi-bcl42-GCST90100522	Serum cobalt levels	Serum cobalt levels || ||	TRUE	MedicineITLab	11	1898664	0.0135782	2.99937e-06	bbj-a-129	Ischemic stroke || id:bbj-a-129	TRUE	reported	MedicineITLab	2	TRUE				FALSE	8.80119e-05	1758	TRUE	21.817	24.6983	21.817
rs1985283	T	C	T	C	0.10347	-0.0126056	0.0930803	0.172956	FALSE	FALSE	FALSE	ebi-bcl42-GCST90100522	1	35228604	0.0482356	1758	0.793866	Serum cobalt levels || id:ebi-bcl42-GCST90100522	Serum cobalt levels	Serum cobalt levels || ||	TRUE	MedicineITLab	1	35228604	0.0227443	5.38381e-06	bbj-a-129	Ischemic stroke || id:bbj-a-129	TRUE	reported	MedicineITLab	2	TRUE				FALSE	3.88911e-05	1758	TRUE	20.6959	24.6983	20.6959
rs245016	T	C	T	C	-0.0550041	0.0523769	0.672921	0.666667	FALSE	FALSE	FALSE	ebi-bcl42-GCST90100522	5	80021193	0.0362194	1758	0.148329	Serum cobalt levels || id:ebi-bcl42-GCST90100522	Serum cobalt levels	Serum cobalt levels || ||	TRUE	MedicineITLab	5	80021193	0.0122863	7.57408e-06	bbj-a-129	Ischemic stroke || id:bbj-a-129	TRUE	reported	MedicineITLab	2	TRUE				FALSE	0.00118948	1758	TRUE	20.0423	24.6983	20.0423
rs28446119	T	A	T	A	-0.0539556	0.0237386	0.620455	0.751721	FALSE	TRUE	FALSE	ebi-bcl42-GCST90100522	15	22916559	0.041322	1758	0.565718	Serum cobalt levels || id:ebi-bcl42-GCST90100522	Serum cobalt levels	Serum cobalt levels || ||	TRUE	MedicineITLab	15	22916559	0.0120945	8.15136e-06	bbj-a-129	Ischemic stroke || id:bbj-a-129	TRUE	reported	MedicineITLab	2	TRUE				FALSE	0.000187906	1758	TRUE	19.902	24.6983	19.902
rs34545629	T	C	T	C	-0.113267	0.0713371	0.0561045	0.0826774	FALSE	FALSE	FALSE	ebi-bcl42-GCST90100522	14	33776047	0.0630066	1758	0.2577	Serum cobalt levels || id:ebi-bcl42-GCST90100522	Serum cobalt levels	Serum cobalt levels || ||	TRUE	MedicineITLab	14	33776047	0.0256377	9.963e-06	bbj-a-129	Ischemic stroke || id:bbj-a-129	TRUE	reported	MedicineITLab	2	TRUE				FALSE	0.000729487	1758	TRUE	19.5186	24.6983	19.5186
rs3774966	G	T	G	T	0.178372	0.209188	0.0241775	0.0119665	FALSE	FALSE	FALSE	ebi-bcl42-GCST90100522	4	103525836	0.157513	1758	0.18433	Serum cobalt levels || id:ebi-bcl42-GCST90100522	Serum cobalt levels	Serum cobalt levels || ||	TRUE	MedicineITLab	4	103525836	0.0391201	5.12484e-06	bbj-a-129	Ischemic stroke || id:bbj-a-129	TRUE	reported	MedicineITLab	2	TRUE				FALSE	0.00100341	1758	TRUE	20.79	24.6983	20.79
rs4744059	C	T	C	T	-0.0609857	-0.0378589	0.278709	0.27183	FALSE	FALSE	FALSE	ebi-bcl42-GCST90100522	9	94337776	0.0376682	1758	0.315006	Serum cobalt levels || id:ebi-bcl42-GCST90100522	Serum cobalt levels	Serum cobalt levels || ||	TRUE	MedicineITLab	9	94337776	0.0130524	2.97715e-06	bbj-a-129	Ischemic stroke || id:bbj-a-129	TRUE	reported	MedicineITLab	2	TRUE				FALSE	0.000574926	1758	TRUE	21.8311	24.6983	21.8311
rs4918058	C	G	C	G	-0.0743167	-0.0118522	0.65098	0.649234	FALSE	TRUE	FALSE	ebi-bcl42-GCST90100522	10	105596641	0.0357905	1758	0.740567	Serum cobalt levels || id:ebi-bcl42-GCST90100522	Serum cobalt levels	Serum cobalt levels || ||	TRUE	MedicineITLab	10	105596641	0.0122699	1.3881e-09	bbj-a-129	Ischemic stroke || id:bbj-a-129	TRUE	reported	MedicineITLab	2	TRUE				FALSE	6.24469e-05	1758	TRUE	36.6852	24.6983	36.6852
rs491930	G	A	G	A	0.0577989	-0.00940107	0.351933	0.311007	FALSE	FALSE	FALSE	ebi-bcl42-GCST90100522	1	117272233	0.036386	1758	0.796151	Serum cobalt levels || id:ebi-bcl42-GCST90100522	Serum cobalt levels	Serum cobalt levels || ||	TRUE	MedicineITLab	1	117272233	0.0123006	2.61619e-06	bbj-a-129	Ischemic stroke || id:bbj-a-129	TRUE	reported	MedicineITLab	2	TRUE				FALSE	3.80141e-05	1758	TRUE	22.0794	24.6983	22.0794
rs56021416	C	A	C	A	0.0597412	-0.0284572	0.282578	0.189824	FALSE	FALSE	FALSE	ebi-bcl42-GCST90100522	3	53594413	0.0432547	1758	0.510691	Serum cobalt levels || id:ebi-bcl42-GCST90100522	Serum cobalt levels	Serum cobalt levels || ||	TRUE	MedicineITLab	3	53594413	0.0130651	4.81737e-06	bbj-a-129	Ischemic stroke || id:bbj-a-129	TRUE	reported	MedicineITLab	2	TRUE				FALSE	0.000246426	1758	TRUE	20.9085	24.6983	20.9085
rs6496125	C	T	C	T	0.0518013	0.0287481	0.40684	0.428793	FALSE	FALSE	FALSE	ebi-bcl42-GCST90100522	15	96135977	0.0339747	1758	0.397579	Serum cobalt levels || id:ebi-bcl42-GCST90100522	Serum cobalt levels	Serum cobalt levels || ||	TRUE	MedicineITLab	15	96135977	0.0116801	9.20746e-06	bbj-a-129	Ischemic stroke || id:bbj-a-129	TRUE	reported	MedicineITLab	2	TRUE				FALSE	0.000407573	1758	TRUE	19.6693	24.6983	19.6693
rs6580813	A	C	A	C	-0.0536243	0.0622734	0.638761	0.735171	FALSE	FALSE	FALSE	ebi-bcl42-GCST90100522	12	51617601	0.0400835	1758	0.120464	Serum cobalt levels || id:ebi-bcl42-GCST90100522	Serum cobalt levels	Serum cobalt levels || ||	TRUE	MedicineITLab	12	51617601	0.0120662	8.82369e-06	bbj-a-129	Ischemic stroke || id:bbj-a-129	TRUE	reported	MedicineITLab	2	TRUE				FALSE	0.00137263	1758	TRUE	19.7507	24.6983	19.7507
rs671	A	G	A	G	-0.118327	-0.0816605	0.241152	0.259792	FALSE	FALSE	FALSE	ebi-bcl42-GCST90100522	12	112241766	0.0392757	1758	0.0377483	Serum cobalt levels || id:ebi-bcl42-GCST90100522	Serum cobalt levels	Serum cobalt levels || ||	TRUE	MedicineITLab	12	112241766	0.0135469	2.44399e-18	bbj-a-129	Ischemic stroke || id:bbj-a-129	TRUE	reported	MedicineITLab	2	TRUE				FALSE	0.00245575	1758	TRUE	76.2936	24.6983	76.2936
rs672708	T	C	T	C	-0.0532713	-0.00406199	0.416614	0.551961	FALSE	FALSE	FALSE	ebi-bcl42-GCST90100522	7	43851872	0.0340391	1758	0.905025	Serum cobalt levels || id:ebi-bcl42-GCST90100522	Serum cobalt levels	Serum cobalt levels || ||	TRUE	MedicineITLab	7	43851872	0.0117568	5.86773e-06	bbj-a-129	Ischemic stroke || id:bbj-a-129	TRUE	reported	MedicineITLab	2	TRUE				FALSE	8.10949e-06	1758	TRUE	20.5309	24.6983	20.5309
rs6888055	T	A	T	A	0.098776	-0.152316	0.0758415	0.0281572	FALSE	TRUE	FALSE	ebi-bcl42-GCST90100522	5	106916719	0.106957	1758	0.1546	Serum cobalt levels || id:ebi-bcl42-GCST90100522	Serum cobalt levels	Serum cobalt levels || ||	TRUE	MedicineITLab	5	106916719	0.0216736	5.17809e-06	bbj-a-129	Ischemic stroke || id:bbj-a-129	TRUE	reported	MedicineITLab	2	TRUE				FALSE	0.00115358	1758	TRUE	20.7702	24.6983	20.7702
rs72926143	T	C	T	C	-0.067038	0.00638228	0.227929	0.282523	FALSE	FALSE	FALSE	ebi-bcl42-GCST90100522	1	65614849	0.0386578	1758	0.868887	Serum cobalt levels || id:ebi-bcl42-GCST90100522	Serum cobalt levels	Serum cobalt levels || ||	TRUE	MedicineITLab	1	65614849	0.0140696	1.89086e-06	bbj-a-129	Ischemic stroke || id:bbj-a-129	TRUE	reported	MedicineITLab	2	TRUE				FALSE	1.55219e-05	1758	TRUE	22.7028	24.6983	22.7028
rs73437338	C	T	C	T	-0.0709002	-0.0366295	0.247071	0.203207	FALSE	FALSE	FALSE	ebi-bcl42-GCST90100522	12	90054619	0.0434529	1758	0.399361	Serum cobalt levels || id:ebi-bcl42-GCST90100522	Serum cobalt levels	Serum cobalt levels || ||	TRUE	MedicineITLab	12	90054619	0.0138812	3.26182e-07	bbj-a-129	Ischemic stroke || id:bbj-a-129	TRUE	reported	MedicineITLab	2	TRUE				FALSE	0.000404505	1758	TRUE	26.088	24.6983	26.088
rs7346545	T	A	T	A	0.150454	-0.144191	0.0428973	0.0604959	FALSE	TRUE	FALSE	ebi-bcl42-GCST90100522	20	17893205	0.0767378	1758	0.0604107	Serum cobalt levels || id:ebi-bcl42-GCST90100522	Serum cobalt levels	Serum cobalt levels || ||	TRUE	MedicineITLab	20	17893205	0.0329875	5.09296e-06	bbj-a-129	Ischemic stroke || id:bbj-a-129	TRUE	reported	MedicineITLab	2	TRUE				FALSE	0.0020066	1758	TRUE	20.8022	24.6983	20.8022
rs74069907	A	G	A	G	-0.107234	0.0102281	0.0734015	0.0481838	FALSE	FALSE	FALSE	ebi-bcl42-GCST90100522	1	42004051	0.0808312	1758	0.899322	Serum cobalt levels || id:ebi-bcl42-GCST90100522	Serum cobalt levels	Serum cobalt levels || ||	TRUE	MedicineITLab	1	42004051	0.0224885	1.85721e-06	bbj-a-129	Ischemic stroke || id:bbj-a-129	TRUE	reported	MedicineITLab	2	TRUE				FALSE	9.11808e-06	1758	TRUE	22.7376	24.6983	22.7376
rs7713256	T	C	T	C	0.0579922	0.0202367	0.260311	0.196218	FALSE	FALSE	FALSE	ebi-bcl42-GCST90100522	5	127813874	0.0421967	1758	0.631586	Serum cobalt levels || id:ebi-bcl42-GCST90100522	Serum cobalt levels	Serum cobalt levels || ||	TRUE	MedicineITLab	5	127813874	0.013103	9.60528e-06	bbj-a-129	Ischemic stroke || id:bbj-a-129	TRUE	reported	MedicineITLab	2	TRUE				FALSE	0.000130961	1758	TRUE	19.5883	24.6983	19.5883
rs9381416	T	G	T	G	0.0540293	-0.00957571	0.497982	0.360188	FALSE	FALSE	FALSE	ebi-bcl42-GCST90100522	6	46009132	0.03461	1758	0.782063	Serum cobalt levels || id:ebi-bcl42-GCST90100522	Serum cobalt levels	Serum cobalt levels || ||	TRUE	MedicineITLab	6	46009132	0.0122255	9.89783e-06	bbj-a-129	Ischemic stroke || id:bbj-a-129	TRUE	reported	MedicineITLab	2	TRUE				FALSE	4.35908e-05	1758	TRUE	19.531	24.6983	19.531
rs9521686	C	T	C	T	0.072713	-0.0527068	0.69087	0.644981	FALSE	FALSE	FALSE	ebi-bcl42-GCST90100522	13	110954510	0.0379179	1758	0.164699	Serum cobalt levels || id:ebi-bcl42-GCST90100522	Serum cobalt levels	Serum cobalt levels || ||	TRUE	MedicineITLab	13	110954510	0.0124115	4.67068e-09	bbj-a-129	Ischemic stroke || id:bbj-a-129	TRUE	reported	MedicineITLab	2	TRUE				FALSE	0.00109911	1758	TRUE	34.3222	24.6983	34.3222
rs9694042	A	G	A	G	-0.084371	-0.030388	0.845871	0.81016	FALSE	FALSE	FALSE	ebi-bcl42-GCST90100522	8	26280815	0.0428923	1758	0.478746	Serum cobalt levels || id:ebi-bcl42-GCST90100522	Serum cobalt levels	Serum cobalt levels || ||	TRUE	MedicineITLab	8	26280815	0.0182671	3.86091e-06	bbj-a-129	Ischemic stroke || id:bbj-a-129	TRUE	reported	MedicineITLab	2	TRUE				FALSE	0.000285757	1758	TRUE	21.3328	24.6983	21.3328
rs9960643	G	A	G	A	0.07751	-0.0426834	0.758786	0.595699	FALSE	FALSE	FALSE	ebi-bcl42-GCST90100522	18	71490594	0.0402262	1758	0.288799	Serum cobalt levels || id:ebi-bcl42-GCST90100522	Serum cobalt levels	Serum cobalt levels || ||	TRUE	MedicineITLab	18	71490594	0.0157182	8.17184e-07	bbj-a-129	Ischemic stroke || id:bbj-a-129	TRUE	reported	MedicineITLab	2	TRUE				FALSE	0.000640763	1758	TRUE	24.317	24.6983	24.317
rs10936572	T	C	T	C	-0.0618462	-0.00670031	0.248606	0.371991	FALSE	FALSE	FALSE	ebi-bcl42-GCST90100523	3	168766440	0.0345635	1758	0.846312	Serum chromium levels || id:ebi-bcl42-GCST90100523	Serum chromium levels	Serum chromium levels || ||	TRUE	MedicineITLab	3	168766440	0.0134473	4.24238e-06	bbj-a-129	Ischemic stroke || id:bbj-a-129	TRUE	reported	MedicineITLab	2	TRUE				FALSE	2.14003e-05	1758	TRUE	21.1522	24.6983	21.1522
rs11045239	A	G	A	G	0.067421	0.00489083	0.701202	0.660109	FALSE	FALSE	FALSE	ebi-bcl42-GCST90100523	12	20579694	0.0375245	1758	0.896315	Serum chromium levels || id:ebi-bcl42-GCST90100523	Serum chromium levels	Serum chromium levels || ||	TRUE	MedicineITLab	12	20579694	0.0126713	1.0334e-07	bbj-a-129	Ischemic stroke || id:bbj-a-129	TRUE	reported	MedicineITLab	2	TRUE				FALSE	9.67401e-06	1758	TRUE	28.3105	24.6983	28.3105
rs11047532	G	C	G	C	0.0635145	-0.0247121	0.748154	0.719936	FALSE	TRUE	FALSE	ebi-bcl42-GCST90100523	12	24770775	0.037235	1758	0.506984	Serum chromium levels || id:ebi-bcl42-GCST90100523	Serum chromium levels	Serum chromium levels || ||	TRUE	MedicineITLab	12	24770775	0.0135683	2.85358e-06	bbj-a-129	Ischemic stroke || id:bbj-a-129	TRUE	reported	MedicineITLab	2	TRUE				FALSE	0.000250774	1758	TRUE	21.9126	24.6983	21.9126
rs12509595	C	T	C	T	0.0603805	0.0374171	0.299671	0.393768	FALSE	FALSE	FALSE	ebi-bcl42-GCST90100523	4	81182554	0.0352311	1758	0.288362	Serum chromium levels || id:ebi-bcl42-GCST90100523	Serum chromium levels	Serum chromium levels || ||	TRUE	MedicineITLab	4	81182554	0.0125638	1.54035e-06	bbj-a-129	Ischemic stroke || id:bbj-a-129	TRUE	reported	MedicineITLab	2	TRUE				FALSE	0.000641925	1758	TRUE	23.0968	24.6983	23.0968
rs12512879	T	G	T	G	0.0523374	-0.00340348	0.480795	0.41428	FALSE	FALSE	FALSE	ebi-bcl42-GCST90100523	4	155495145	0.0352173	1758	0.923021	Serum chromium levels || id:ebi-bcl42-GCST90100523	Serum chromium levels	Serum chromium levels || ||	TRUE	MedicineITLab	4	155495145	0.0115904	6.31379e-06	bbj-a-129	Ischemic stroke || id:bbj-a-129	TRUE	reported	MedicineITLab	2	TRUE				FALSE	5.31872e-06	1758	TRUE	20.3905	24.6983	20.3905
rs1275980	T	C	T	C	-0.0735504	-0.0365841	0.224075	0.253984	FALSE	FALSE	FALSE	ebi-bcl42-GCST90100523	2	26916969	0.0399697	1758	0.360163	Serum chromium levels || id:ebi-bcl42-GCST90100523	Serum chromium levels	Serum chromium levels || ||	TRUE	MedicineITLab	2	26916969	0.0137938	9.70577e-08	bbj-a-129	Ischemic stroke || id:bbj-a-129	TRUE	reported	MedicineITLab	2	TRUE				FALSE	0.00047686	1758	TRUE	28.4317	24.6983	28.4317
rs1391986	T	G	T	G	0.0694736	0.0533809	0.168044	0.174226	FALSE	FALSE	FALSE	ebi-bcl42-GCST90100523	5	52071311	0.0449235	1758	0.234892	Serum chromium levels || id:ebi-bcl42-GCST90100523	Serum chromium levels	Serum chromium levels || ||	TRUE	MedicineITLab	5	52071311	0.0151993	4.85736e-06	bbj-a-129	Ischemic stroke || id:bbj-a-129	TRUE	reported	MedicineITLab	2	TRUE				FALSE	0.000803436	1758	TRUE	20.8926	24.6983	20.8926
rs1410669	A	G	A	G	0.0699606	-0.0113042	0.747197	0.729709	FALSE	FALSE	FALSE	ebi-bcl42-GCST90100523	6	72450435	0.0437488	1758	0.796138	Serum chromium levels || id:ebi-bcl42-GCST90100523	Serum chromium levels	Serum chromium levels || ||	TRUE	MedicineITLab	6	72450435	0.0151717	4.00258e-06	bbj-a-129	Ischemic stroke || id:bbj-a-129	TRUE	reported	MedicineITLab	2	TRUE				FALSE	3.80195e-05	1758	TRUE	21.2637	24.6983	21.2637
rs1973765	C	T	C	T	0.063422	-0.0328438	0.747958	0.644132	FALSE	FALSE	FALSE	ebi-bcl42-GCST90100523	11	1898664	0.0373413	1758	0.37922	Serum chromium levels || id:ebi-bcl42-GCST90100523	Serum chromium levels	Serum chromium levels || ||	TRUE	MedicineITLab	11	1898664	0.0135782	2.99937e-06	bbj-a-129	Ischemic stroke || id:bbj-a-129	TRUE	reported	MedicineITLab	2	TRUE				FALSE	0.000440364	1758	TRUE	21.817	24.6983	21.817
rs1985283	T	C	T	C	0.10347	-0.0269907	0.0930803	0.17211	FALSE	FALSE	FALSE	ebi-bcl42-GCST90100523	1	35228604	0.0489285	1758	0.58127	Serum chromium levels || id:ebi-bcl42-GCST90100523	Serum chromium levels	Serum chromium levels || ||	TRUE	MedicineITLab	1	35228604	0.0227443	5.38381e-06	bbj-a-129	Ischemic stroke || id:bbj-a-129	TRUE	reported	MedicineITLab	2	TRUE				FALSE	0.000173263	1758	TRUE	20.6959	24.6983	20.6959
rs245016	T	C	T	C	-0.0550041	0.0355303	0.672921	0.666098	FALSE	FALSE	FALSE	ebi-bcl42-GCST90100523	5	80021193	0.0366277	1758	0.332163	Serum chromium levels || id:ebi-bcl42-GCST90100523	Serum chromium levels	Serum chromium levels || ||	TRUE	MedicineITLab	5	80021193	0.0122863	7.57408e-06	bbj-a-129	Ischemic stroke || id:bbj-a-129	TRUE	reported	MedicineITLab	2	TRUE				FALSE	0.000535576	1758	TRUE	20.0423	24.6983	20.0423
rs28446119	T	A	T	A	-0.0539556	0.00375262	0.620455	0.750843	FALSE	TRUE	FALSE	ebi-bcl42-GCST90100523	15	22916559	0.0418909	1758	0.928631	Serum chromium levels || id:ebi-bcl42-GCST90100523	Serum chromium levels	Serum chromium levels || ||	TRUE	MedicineITLab	15	22916559	0.0120945	8.15136e-06	bbj-a-129	Ischemic stroke || id:bbj-a-129	TRUE	reported	MedicineITLab	2	TRUE				FALSE	4.56986e-06	1758	TRUE	19.902	24.6983	19.902
rs34545629	T	C	T	C	-0.113267	0.0243372	0.0561045	0.0834652	FALSE	FALSE	FALSE	ebi-bcl42-GCST90100523	14	33776047	0.0636704	1758	0.702332	Serum chromium levels || id:ebi-bcl42-GCST90100523	Serum chromium levels	Serum chromium levels || ||	TRUE	MedicineITLab	14	33776047	0.0256377	9.963e-06	bbj-a-129	Ischemic stroke || id:bbj-a-129	TRUE	reported	MedicineITLab	2	TRUE				FALSE	8.31966e-05	1758	TRUE	19.5186	24.6983	19.5186
rs3774966	G	T	G	T	0.178372	0.108913	0.0241775	0.0119631	FALSE	FALSE	FALSE	ebi-bcl42-GCST90100523	4	103525836	0.15956	1758	0.494959	Serum chromium levels || id:ebi-bcl42-GCST90100523	Serum chromium levels	Serum chromium levels || ||	TRUE	MedicineITLab	4	103525836	0.0391201	5.12484e-06	bbj-a-129	Ischemic stroke || id:bbj-a-129	TRUE	reported	MedicineITLab	2	TRUE				FALSE	0.00026526	1758	TRUE	20.79	24.6983	20.79
rs4744059	C	T	C	T	-0.0609857	-0.0679521	0.278709	0.270191	FALSE	FALSE	FALSE	ebi-bcl42-GCST90100523	9	94337776	0.0381794	1758	0.0752809	Serum chromium levels || id:ebi-bcl42-GCST90100523	Serum chromium levels	Serum chromium levels || ||	TRUE	MedicineITLab	9	94337776	0.0130524	2.97715e-06	bbj-a-129	Ischemic stroke || id:bbj-a-129	TRUE	reported	MedicineITLab	2	TRUE				FALSE	0.0018007	1758	TRUE	21.8311	24.6983	21.8311
rs4918058	C	G	C	G	-0.0743167	0.04666	0.65098	0.648362	FALSE	TRUE	FALSE	ebi-bcl42-GCST90100523	10	105596641	0.0363594	1758	0.199558	Serum chromium levels || id:ebi-bcl42-GCST90100523	Serum chromium levels	Serum chromium levels || ||	TRUE	MedicineITLab	10	105596641	0.0122699	1.3881e-09	bbj-a-129	Ischemic stroke || id:bbj-a-129	TRUE	reported	MedicineITLab	2	TRUE				FALSE	0.000936967	1758	TRUE	36.6852	24.6983	36.6852
rs491930	G	A	G	A	0.0577989	-0.0248774	0.351933	0.309637	FALSE	FALSE	FALSE	ebi-bcl42-GCST90100523	1	117272233	0.0370652	1758	0.502195	Serum chromium levels || id:ebi-bcl42-GCST90100523	Serum chromium levels	Serum chromium levels || ||	TRUE	MedicineITLab	1	117272233	0.0123006	2.61619e-06	bbj-a-129	Ischemic stroke || id:bbj-a-129	TRUE	reported	MedicineITLab	2	TRUE				FALSE	0.000256473	1758	TRUE	22.0794	24.6983	22.0794
rs56021416	C	A	C	A	0.0597412	-0.0132532	0.282578	0.188132	FALSE	FALSE	FALSE	ebi-bcl42-GCST90100523	3	53594413	0.0439993	1758	0.763287	Serum chromium levels || id:ebi-bcl42-GCST90100523	Serum chromium levels	Serum chromium levels || ||	TRUE	MedicineITLab	3	53594413	0.0130651	4.81737e-06	bbj-a-129	Ischemic stroke || id:bbj-a-129	TRUE	reported	MedicineITLab	2	TRUE				FALSE	5.16658e-05	1758	TRUE	20.9085	24.6983	20.9085
rs6496125	C	T	C	T	0.0518013	0.0444516	0.40684	0.429078	FALSE	FALSE	FALSE	ebi-bcl42-GCST90100523	15	96135977	0.0343433	1758	0.195723	Serum chromium levels || id:ebi-bcl42-GCST90100523	Serum chromium levels	Serum chromium levels || ||	TRUE	MedicineITLab	15	96135977	0.0116801	9.20746e-06	bbj-a-129	Ischemic stroke || id:bbj-a-129	TRUE	reported	MedicineITLab	2	TRUE				FALSE	0.00095313	1758	TRUE	19.6693	24.6983	19.6693
rs6580813	A	C	A	C	-0.0536243	-0.0715508	0.638761	0.734329	FALSE	FALSE	FALSE	ebi-bcl42-GCST90100523	12	51617601	0.040505	1758	0.0774921	Serum chromium levels || id:ebi-bcl42-GCST90100523	Serum chromium levels	Serum chromium levels || ||	TRUE	MedicineITLab	12	51617601	0.0120662	8.82369e-06	bbj-a-129	Ischemic stroke || id:bbj-a-129	TRUE	reported	MedicineITLab	2	TRUE				FALSE	0.00177385	1758	TRUE	19.7507	24.6983	19.7507
rs671	A	G	A	G	-0.118327	0.0523051	0.241152	0.260929	FALSE	FALSE	FALSE	ebi-bcl42-GCST90100523	12	112241766	0.0397948	1758	0.188894	Serum chromium levels || id:ebi-bcl42-GCST90100523	Serum chromium levels	Serum chromium levels || ||	TRUE	MedicineITLab	12	112241766	0.0135469	2.44399e-18	bbj-a-129	Ischemic stroke || id:bbj-a-129	TRUE	reported	MedicineITLab	2	TRUE				FALSE	0.000982842	1758	TRUE	76.2936	24.6983	76.2936
rs672708	T	C	T	C	-0.0532713	0.00377585	0.416614	0.554191	FALSE	FALSE	FALSE	ebi-bcl42-GCST90100523	7	43851872	0.0344597	1758	0.912761	Serum chromium levels || id:ebi-bcl42-GCST90100523	Serum chromium levels	Serum chromium levels || ||	TRUE	MedicineITLab	7	43851872	0.0117568	5.86773e-06	bbj-a-129	Ischemic stroke || id:bbj-a-129	TRUE	reported	MedicineITLab	2	TRUE				FALSE	6.83721e-06	1758	TRUE	20.5309	24.6983	20.5309
rs6888055	T	A	T	A	0.098776	0.124397	0.0758415	0.0276183	FALSE	TRUE	FALSE	ebi-bcl42-GCST90100523	5	106916719	0.109253	1758	0.255022	Serum chromium levels || id:ebi-bcl42-GCST90100523	Serum chromium levels	Serum chromium levels || ||	TRUE	MedicineITLab	5	106916719	0.0216736	5.17809e-06	bbj-a-129	Ischemic stroke || id:bbj-a-129	TRUE	reported	MedicineITLab	2	TRUE				FALSE	0.000737748	1758	TRUE	20.7702	24.6983	20.7702
rs72926143	T	C	T	C	-0.067038	0.0647598	0.227929	0.282815	FALSE	FALSE	FALSE	ebi-bcl42-GCST90100523	1	65614849	0.0390387	1758	0.0973235	Serum chromium levels || id:ebi-bcl42-GCST90100523	Serum chromium levels	Serum chromium levels || ||	TRUE	MedicineITLab	1	65614849	0.0140696	1.89086e-06	bbj-a-129	Ischemic stroke || id:bbj-a-129	TRUE	reported	MedicineITLab	2	TRUE				FALSE	0.00156464	1758	TRUE	22.7028	24.6983	22.7028
rs73437338	C	T	C	T	-0.0709002	0.0312043	0.247071	0.202229	FALSE	FALSE	FALSE	ebi-bcl42-GCST90100523	12	90054619	0.0438982	1758	0.477282	Serum chromium levels || id:ebi-bcl42-GCST90100523	Serum chromium levels	Serum chromium levels || ||	TRUE	MedicineITLab	12	90054619	0.0138812	3.26182e-07	bbj-a-129	Ischemic stroke || id:bbj-a-129	TRUE	reported	MedicineITLab	2	TRUE				FALSE	0.000287664	1758	TRUE	26.088	24.6983	26.088
rs7346545	T	A	T	A	0.150454	-0.143488	0.0428973	0.0610377	FALSE	TRUE	FALSE	ebi-bcl42-GCST90100523	20	17893205	0.0774054	1758	0.0639472	Serum chromium levels || id:ebi-bcl42-GCST90100523	Serum chromium levels	Serum chromium levels || ||	TRUE	MedicineITLab	20	17893205	0.0329875	5.09296e-06	bbj-a-129	Ischemic stroke || id:bbj-a-129	TRUE	reported	MedicineITLab	2	TRUE				FALSE	0.00195306	1758	TRUE	20.8022	24.6983	20.8022
rs74069907	A	G	A	G	-0.107234	-0.0968054	0.0734015	0.045638	FALSE	FALSE	FALSE	ebi-bcl42-GCST90100523	1	42004051	0.0838363	1758	0.248373	Serum chromium levels || id:ebi-bcl42-GCST90100523	Serum chromium levels	Serum chromium levels || ||	TRUE	MedicineITLab	1	42004051	0.0224885	1.85721e-06	bbj-a-129	Ischemic stroke || id:bbj-a-129	TRUE	reported	MedicineITLab	2	TRUE				FALSE	0.000758719	1758	TRUE	22.7376	24.6983	22.7376
rs7713256	T	C	T	C	0.0579922	-0.0546178	0.260311	0.195642	FALSE	FALSE	FALSE	ebi-bcl42-GCST90100523	5	127813874	0.0428575	1758	0.20269	Serum chromium levels || id:ebi-bcl42-GCST90100523	Serum chromium levels	Serum chromium levels || ||	TRUE	MedicineITLab	5	127813874	0.013103	9.60528e-06	bbj-a-129	Ischemic stroke || id:bbj-a-129	TRUE	reported	MedicineITLab	2	TRUE				FALSE	0.000924036	1758	TRUE	19.5883	24.6983	19.5883
rs9381416	T	G	T	G	0.0540293	-0.00938198	0.497982	0.358199	FALSE	FALSE	FALSE	ebi-bcl42-GCST90100523	6	46009132	0.0351095	1758	0.789331	Serum chromium levels || id:ebi-bcl42-GCST90100523	Serum chromium levels	Serum chromium levels || ||	TRUE	MedicineITLab	6	46009132	0.0122255	9.89783e-06	bbj-a-129	Ischemic stroke || id:bbj-a-129	TRUE	reported	MedicineITLab	2	TRUE				FALSE	4.06628e-05	1758	TRUE	19.531	24.6983	19.531
rs9521686	C	T	C	T	0.072713	0.0267404	0.69087	0.646405	FALSE	FALSE	FALSE	ebi-bcl42-GCST90100523	13	110954510	0.0385242	1758	0.487701	Serum chromium levels || id:ebi-bcl42-GCST90100523	Serum chromium levels	Serum chromium levels || ||	TRUE	MedicineITLab	13	110954510	0.0124115	4.67068e-09	bbj-a-129	Ischemic stroke || id:bbj-a-129	TRUE	reported	MedicineITLab	2	TRUE				FALSE	0.000274299	1758	TRUE	34.3222	24.6983	34.3222
rs9694042	A	G	A	G	-0.084371	-0.0555858	0.845871	0.809591	FALSE	FALSE	FALSE	ebi-bcl42-GCST90100523	8	26280815	0.0431447	1758	0.197793	Serum chromium levels || id:ebi-bcl42-GCST90100523	Serum chromium levels	Serum chromium levels || ||	TRUE	MedicineITLab	8	26280815	0.0182671	3.86091e-06	bbj-a-129	Ischemic stroke || id:bbj-a-129	TRUE	reported	MedicineITLab	2	TRUE				FALSE	0.000944361	1758	TRUE	21.3328	24.6983	21.3328
rs9960643	G	A	G	A	0.07751	0.0410763	0.758786	0.596792	FALSE	FALSE	FALSE	ebi-bcl42-GCST90100523	18	71490594	0.0407227	1758	0.313267	Serum chromium levels || id:ebi-bcl42-GCST90100523	Serum chromium levels	Serum chromium levels || ||	TRUE	MedicineITLab	18	71490594	0.0157182	8.17184e-07	bbj-a-129	Ischemic stroke || id:bbj-a-129	TRUE	reported	MedicineITLab	2	TRUE				FALSE	0.000579073	1758	TRUE	24.317	24.6983	24.317
rs10936572	T	C	T	C	-0.0618462	0.0266132	0.248606	0.372168	FALSE	FALSE	FALSE	ebi-bcl42-GCST90100524	3	168766440	0.0335744	1798	0.428081	Serum copper levels || id:ebi-bcl42-GCST90100524	Serum copper levels	Serum copper levels || ||	TRUE	MedicineITLab	3	168766440	0.0134473	4.24238e-06	bbj-a-129	Ischemic stroke || id:bbj-a-129	TRUE	reported	MedicineITLab	2	TRUE				FALSE	0.000349719	1798	TRUE	21.1522	24.6983	21.1522
rs11045239	A	G	A	G	0.067421	-0.0735021	0.701202	0.660319	FALSE	FALSE	FALSE	ebi-bcl42-GCST90100524	12	20579694	0.0363941	1798	0.0435729	Serum copper levels || id:ebi-bcl42-GCST90100524	Serum copper levels	Serum copper levels || ||	TRUE	MedicineITLab	12	20579694	0.0126713	1.0334e-07	bbj-a-129	Ischemic stroke || id:bbj-a-129	TRUE	reported	MedicineITLab	2	TRUE				FALSE	0.00226593	1798	TRUE	28.3105	24.6983	28.3105
rs11047532	G	C	G	C	0.0635145	0.021106	0.748154	0.720883	FALSE	TRUE	FALSE	ebi-bcl42-GCST90100524	12	24770775	0.0362251	1798	0.560214	Serum copper levels || id:ebi-bcl42-GCST90100524	Serum copper levels	Serum copper levels || ||	TRUE	MedicineITLab	12	24770775	0.0135683	2.85358e-06	bbj-a-129	Ischemic stroke || id:bbj-a-129	TRUE	reported	MedicineITLab	2	TRUE				FALSE	0.000188975	1798	TRUE	21.9126	24.6983	21.9126
rs12509595	C	T	C	T	0.0603805	-0.00925305	0.299671	0.39451	FALSE	FALSE	FALSE	ebi-bcl42-GCST90100524	4	81182554	0.0342881	1798	0.787298	Serum copper levels || id:ebi-bcl42-GCST90100524	Serum copper levels	Serum copper levels || ||	TRUE	MedicineITLab	4	81182554	0.0125638	1.54035e-06	bbj-a-129	Ischemic stroke || id:bbj-a-129	TRUE	reported	MedicineITLab	2	TRUE				FALSE	4.0547e-05	1798	TRUE	23.0968	24.6983	23.0968
rs12512879	T	G	T	G	0.0523374	-0.0443944	0.480795	0.413793	FALSE	FALSE	FALSE	ebi-bcl42-GCST90100524	4	155495145	0.0342281	1798	0.194794	Serum copper levels || id:ebi-bcl42-GCST90100524	Serum copper levels	Serum copper levels || ||	TRUE	MedicineITLab	4	155495145	0.0115904	6.31379e-06	bbj-a-129	Ischemic stroke || id:bbj-a-129	TRUE	reported	MedicineITLab	2	TRUE				FALSE	0.000935789	1798	TRUE	20.3905	24.6983	20.3905
rs1275980	T	C	T	C	-0.0735504	-0.0319026	0.224075	0.25167	FALSE	FALSE	FALSE	ebi-bcl42-GCST90100524	2	26916969	0.0387382	1798	0.41031	Serum copper levels || id:ebi-bcl42-GCST90100524	Serum copper levels	Serum copper levels || ||	TRUE	MedicineITLab	2	26916969	0.0137938	9.70577e-08	bbj-a-129	Ischemic stroke || id:bbj-a-129	TRUE	reported	MedicineITLab	2	TRUE				FALSE	0.000377488	1798	TRUE	28.4317	24.6983	28.4317
rs1391986	T	G	T	G	0.0694736	-0.0196135	0.168044	0.173687	FALSE	FALSE	FALSE	ebi-bcl42-GCST90100524	5	52071311	0.0437408	1798	0.653917	Serum copper levels || id:ebi-bcl42-GCST90100524	Serum copper levels	Serum copper levels || ||	TRUE	MedicineITLab	5	52071311	0.0151993	4.85736e-06	bbj-a-129	Ischemic stroke || id:bbj-a-129	TRUE	reported	MedicineITLab	2	TRUE				FALSE	0.000111939	1798	TRUE	20.8926	24.6983	20.8926
rs1410669	A	G	A	G	0.0699606	-0.0402809	0.747197	0.729326	FALSE	FALSE	FALSE	ebi-bcl42-GCST90100524	6	72450435	0.0421835	1798	0.339759	Serum copper levels || id:ebi-bcl42-GCST90100524	Serum copper levels	Serum copper levels || ||	TRUE	MedicineITLab	6	72450435	0.0151717	4.00258e-06	bbj-a-129	Ischemic stroke || id:bbj-a-129	TRUE	reported	MedicineITLab	2	TRUE				FALSE	0.000507442	1798	TRUE	21.2637	24.6983	21.2637
rs1973765	C	T	C	T	0.063422	0.0218839	0.747958	0.64655	FALSE	FALSE	FALSE	ebi-bcl42-GCST90100524	11	1898664	0.036114	1798	0.544613	Serum copper levels || id:ebi-bcl42-GCST90100524	Serum copper levels	Serum copper levels || ||	TRUE	MedicineITLab	11	1898664	0.0135782	2.99937e-06	bbj-a-129	Ischemic stroke || id:bbj-a-129	TRUE	reported	MedicineITLab	2	TRUE				FALSE	0.00020441	1798	TRUE	21.817	24.6983	21.817
rs1985283	T	C	T	C	0.10347	-0.0331424	0.0930803	0.171403	FALSE	FALSE	FALSE	ebi-bcl42-GCST90100524	1	35228604	0.0474937	1798	0.485376	Serum copper levels || id:ebi-bcl42-GCST90100524	Serum copper levels	Serum copper levels || ||	TRUE	MedicineITLab	1	35228604	0.0227443	5.38381e-06	bbj-a-129	Ischemic stroke || id:bbj-a-129	TRUE	reported	MedicineITLab	2	TRUE				FALSE	0.000271064	1798	TRUE	20.6959	24.6983	20.6959
rs245016	T	C	T	C	-0.0550041	0.0291291	0.672921	0.666574	FALSE	FALSE	FALSE	ebi-bcl42-GCST90100524	5	80021193	0.035493	1798	0.411927	Serum copper levels || id:ebi-bcl42-GCST90100524	Serum copper levels	Serum copper levels || ||	TRUE	MedicineITLab	5	80021193	0.0122863	7.57408e-06	bbj-a-129	Ischemic stroke || id:bbj-a-129	TRUE	reported	MedicineITLab	2	TRUE				FALSE	0.000374886	1798	TRUE	20.0423	24.6983	20.0423
rs28446119	T	A	T	A	-0.0539556	0.0324908	0.620455	0.752493	FALSE	TRUE	FALSE	ebi-bcl42-GCST90100524	15	22916559	0.0406859	1798	0.424643	Serum copper levels || id:ebi-bcl42-GCST90100524	Serum copper levels	Serum copper levels || ||	TRUE	MedicineITLab	15	22916559	0.0120945	8.15136e-06	bbj-a-129	Ischemic stroke || id:bbj-a-129	TRUE	reported	MedicineITLab	2	TRUE				FALSE	0.000354954	1798	TRUE	19.902	24.6983	19.902
rs34545629	T	C	T	C	-0.113267	0.0627514	0.0561045	0.082451	FALSE	FALSE	FALSE	ebi-bcl42-GCST90100524	14	33776047	0.0620401	1798	0.311931	Serum copper levels || id:ebi-bcl42-GCST90100524	Serum copper levels	Serum copper levels || ||	TRUE	MedicineITLab	14	33776047	0.0256377	9.963e-06	bbj-a-129	Ischemic stroke || id:bbj-a-129	TRUE	reported	MedicineITLab	2	TRUE				FALSE	0.000569309	1798	TRUE	19.5186	24.6983	19.5186
rs3774966	G	T	G	T	0.178372	-0.153787	0.0241775	0.0119458	FALSE	FALSE	FALSE	ebi-bcl42-GCST90100524	4	103525836	0.154969	1798	0.321152	Serum copper levels || id:ebi-bcl42-GCST90100524	Serum copper levels	Serum copper levels || ||	TRUE	MedicineITLab	4	103525836	0.0391201	5.12484e-06	bbj-a-129	Ischemic stroke || id:bbj-a-129	TRUE	reported	MedicineITLab	2	TRUE				FALSE	0.000548031	1798	TRUE	20.79	24.6983	20.79
rs4744059	C	T	C	T	-0.0609857	-0.0267031	0.278709	0.271211	FALSE	FALSE	FALSE	ebi-bcl42-GCST90100524	9	94337776	0.037011	1798	0.470703	Serum copper levels || id:ebi-bcl42-GCST90100524	Serum copper levels	Serum copper levels || ||	TRUE	MedicineITLab	9	94337776	0.0130524	2.97715e-06	bbj-a-129	Ischemic stroke || id:bbj-a-129	TRUE	reported	MedicineITLab	2	TRUE				FALSE	0.000289754	1798	TRUE	21.8311	24.6983	21.8311
rs4918058	C	G	C	G	-0.0743167	-0.0270938	0.65098	0.648606	FALSE	TRUE	FALSE	ebi-bcl42-GCST90100524	10	105596641	0.0351796	1798	0.441309	Serum copper levels || id:ebi-bcl42-GCST90100524	Serum copper levels	Serum copper levels || ||	TRUE	MedicineITLab	10	105596641	0.0122699	1.3881e-09	bbj-a-129	Ischemic stroke || id:bbj-a-129	TRUE	reported	MedicineITLab	2	TRUE				FALSE	0.000330148	1798	TRUE	36.6852	24.6983	36.6852
rs491930	G	A	G	A	0.0577989	0.0314493	0.351933	0.311848	FALSE	FALSE	FALSE	ebi-bcl42-GCST90100524	1	117272233	0.0357402	1798	0.379011	Serum copper levels || id:ebi-bcl42-GCST90100524	Serum copper levels	Serum copper levels || ||	TRUE	MedicineITLab	1	117272233	0.0123006	2.61619e-06	bbj-a-129	Ischemic stroke || id:bbj-a-129	TRUE	reported	MedicineITLab	2	TRUE				FALSE	0.000430938	1798	TRUE	22.0794	24.6983	22.0794
rs56021416	C	A	C	A	0.0597412	0.0529043	0.282578	0.189191	FALSE	FALSE	FALSE	ebi-bcl42-GCST90100524	3	53594413	0.0425836	1798	0.214266	Serum copper levels || id:ebi-bcl42-GCST90100524	Serum copper levels	Serum copper levels || ||	TRUE	MedicineITLab	3	53594413	0.0130651	4.81737e-06	bbj-a-129	Ischemic stroke || id:bbj-a-129	TRUE	reported	MedicineITLab	2	TRUE				FALSE	0.000858653	1798	TRUE	20.9085	24.6983	20.9085
rs6496125	C	T	C	T	0.0518013	0.0896791	0.40684	0.429544	FALSE	FALSE	FALSE	ebi-bcl42-GCST90100524	15	96135977	0.0332988	1798	0.0071441	Serum copper levels || id:ebi-bcl42-GCST90100524	Serum copper levels	Serum copper levels || ||	TRUE	MedicineITLab	15	96135977	0.0116801	9.20746e-06	bbj-a-129	Ischemic stroke || id:bbj-a-129	TRUE	reported	MedicineITLab	2	TRUE				FALSE	0.00402225	1798	TRUE	19.6693	24.6983	19.6693
rs6580813	A	C	A	C	-0.0536243	0.000768341	0.638761	0.735829	FALSE	FALSE	FALSE	ebi-bcl42-GCST90100524	12	51617601	0.0394872	1798	0.984478	Serum copper levels || id:ebi-bcl42-GCST90100524	Serum copper levels	Serum copper levels || ||	TRUE	MedicineITLab	12	51617601	0.0120662	8.82369e-06	bbj-a-129	Ischemic stroke || id:bbj-a-129	TRUE	reported	MedicineITLab	2	TRUE				FALSE	2.10809e-07	1798	TRUE	19.7507	24.6983	19.7507
rs672708	T	C	T	C	-0.0532713	0.0426127	0.416614	0.555203	FALSE	FALSE	FALSE	ebi-bcl42-GCST90100524	7	43851872	0.0333922	1798	0.202076	Serum copper levels || id:ebi-bcl42-GCST90100524	Serum copper levels	Serum copper levels || ||	TRUE	MedicineITLab	7	43851872	0.0117568	5.86773e-06	bbj-a-129	Ischemic stroke || id:bbj-a-129	TRUE	reported	MedicineITLab	2	TRUE				FALSE	0.000905916	1798	TRUE	20.5309	24.6983	20.5309
rs6888055	T	A	T	A	0.098776	-0.237278	0.0758415	0.0275649	FALSE	TRUE	FALSE	ebi-bcl42-GCST90100524	5	106916719	0.106033	1798	0.0253595	Serum copper levels || id:ebi-bcl42-GCST90100524	Serum copper levels	Serum copper levels || ||	TRUE	MedicineITLab	5	106916719	0.0216736	5.17809e-06	bbj-a-129	Ischemic stroke || id:bbj-a-129	TRUE	reported	MedicineITLab	2	TRUE				FALSE	0.00278046	1798	TRUE	20.7702	24.6983	20.7702
rs72926143	T	C	T	C	-0.067038	-0.0127005	0.227929	0.283139	FALSE	FALSE	FALSE	ebi-bcl42-GCST90100524	1	65614849	0.0378926	1798	0.737535	Serum copper levels || id:ebi-bcl42-GCST90100524	Serum copper levels	Serum copper levels || ||	TRUE	MedicineITLab	1	65614849	0.0140696	1.89086e-06	bbj-a-129	Ischemic stroke || id:bbj-a-129	TRUE	reported	MedicineITLab	2	TRUE				FALSE	6.2546e-05	1798	TRUE	22.7028	24.6983	22.7028
rs73437338	C	T	C	T	-0.0709002	-0.0257185	0.247071	0.203445	FALSE	FALSE	FALSE	ebi-bcl42-GCST90100524	12	90054619	0.0424917	1798	0.545084	Serum copper levels || id:ebi-bcl42-GCST90100524	Serum copper levels	Serum copper levels || ||	TRUE	MedicineITLab	12	90054619	0.0138812	3.26182e-07	bbj-a-129	Ischemic stroke || id:bbj-a-129	TRUE	reported	MedicineITLab	2	TRUE				FALSE	0.000203933	1798	TRUE	26.088	24.6983	26.088
rs7346545	T	A	T	A	0.150454	-0.0559573	0.0428973	0.0609793	FALSE	TRUE	FALSE	ebi-bcl42-GCST90100524	20	17893205	0.0751453	1798	0.456579	Serum copper levels || id:ebi-bcl42-GCST90100524	Serum copper levels	Serum copper levels || ||	TRUE	MedicineITLab	20	17893205	0.0329875	5.09296e-06	bbj-a-129	Ischemic stroke || id:bbj-a-129	TRUE	reported	MedicineITLab	2	TRUE				FALSE	0.000308652	1798	TRUE	20.8022	24.6983	20.8022
rs74069907	A	G	A	G	-0.107234	-0.107235	0.0734015	0.0471447	FALSE	FALSE	FALSE	ebi-bcl42-GCST90100524	1	42004051	0.080107	1798	0.180856	Serum copper levels || id:ebi-bcl42-GCST90100524	Serum copper levels	Serum copper levels || ||	TRUE	MedicineITLab	1	42004051	0.0224885	1.85721e-06	bbj-a-129	Ischemic stroke || id:bbj-a-129	TRUE	reported	MedicineITLab	2	TRUE				FALSE	0.000996765	1798	TRUE	22.7376	24.6983	22.7376
rs7713256	T	C	T	C	0.0579922	0.00145902	0.260311	0.195506	FALSE	FALSE	FALSE	ebi-bcl42-GCST90100524	5	127813874	0.041521	1798	0.971972	Serum copper levels || id:ebi-bcl42-GCST90100524	Serum copper levels	Serum copper levels || ||	TRUE	MedicineITLab	5	127813874	0.013103	9.60528e-06	bbj-a-129	Ischemic stroke || id:bbj-a-129	TRUE	reported	MedicineITLab	2	TRUE				FALSE	6.87512e-07	1798	TRUE	19.5883	24.6983	19.5883
rs9381416	T	G	T	G	0.0540293	-0.0385867	0.497982	0.36052	FALSE	FALSE	FALSE	ebi-bcl42-GCST90100524	6	46009132	0.0338651	1798	0.25468	Serum copper levels || id:ebi-bcl42-GCST90100524	Serum copper levels	Serum copper levels || ||	TRUE	MedicineITLab	6	46009132	0.0122255	9.89783e-06	bbj-a-129	Ischemic stroke || id:bbj-a-129	TRUE	reported	MedicineITLab	2	TRUE				FALSE	0.000722355	1798	TRUE	19.531	24.6983	19.531
rs9521686	C	T	C	T	0.072713	-0.000277111	0.69087	0.64536	FALSE	FALSE	FALSE	ebi-bcl42-GCST90100524	13	110954510	0.0372964	1798	0.994073	Serum copper levels || id:ebi-bcl42-GCST90100524	Serum copper levels	Serum copper levels || ||	TRUE	MedicineITLab	13	110954510	0.0124115	4.67068e-09	bbj-a-129	Ischemic stroke || id:bbj-a-129	TRUE	reported	MedicineITLab	2	TRUE				FALSE	3.07374e-08	1798	TRUE	34.3222	24.6983	34.3222
rs9694042	A	G	A	G	-0.084371	0.0571102	0.845871	0.809654	FALSE	FALSE	FALSE	ebi-bcl42-GCST90100524	8	26280815	0.0419709	1798	0.173778	Serum copper levels || id:ebi-bcl42-GCST90100524	Serum copper levels	Serum copper levels || ||	TRUE	MedicineITLab	8	26280815	0.0182671	3.86091e-06	bbj-a-129	Ischemic stroke || id:bbj-a-129	TRUE	reported	MedicineITLab	2	TRUE				FALSE	0.00102986	1798	TRUE	21.3328	24.6983	21.3328
rs9960643	G	A	G	A	0.07751	-0.00678959	0.758786	0.595019	FALSE	FALSE	FALSE	ebi-bcl42-GCST90100524	18	71490594	0.0395433	1798	0.863693	Serum copper levels || id:ebi-bcl42-GCST90100524	Serum copper levels	Serum copper levels || ||	TRUE	MedicineITLab	18	71490594	0.0157182	8.17184e-07	bbj-a-129	Ischemic stroke || id:bbj-a-129	TRUE	reported	MedicineITLab	2	TRUE				FALSE	1.64145e-05	1798	TRUE	24.317	24.6983	24.317
rs10936572	T	C	T	C	-0.0618462	-0.014236	0.248606	0.37244	FALSE	FALSE	FALSE	ebi-bcl42-GCST90100525	3	168766440	0.0340369	1794	0.675814	Serum iron levels || id:ebi-bcl42-GCST90100525	Serum iron levels	Serum iron levels || ||	TRUE	MedicineITLab	3	168766440	0.0134473	4.24238e-06	bbj-a-129	Ischemic stroke || id:bbj-a-129	TRUE	reported	MedicineITLab	2	TRUE				FALSE	9.76103e-05	1794	TRUE	21.1522	24.6983	21.1522
rs11045239	A	G	A	G	0.067421	-0.0202004	0.701202	0.660408	FALSE	FALSE	FALSE	ebi-bcl42-GCST90100525	12	20579694	0.0369633	1794	0.584792	Serum iron levels || id:ebi-bcl42-GCST90100525	Serum iron levels	Serum iron levels || ||	TRUE	MedicineITLab	12	20579694	0.0126713	1.0334e-07	bbj-a-129	Ischemic stroke || id:bbj-a-129	TRUE	reported	MedicineITLab	2	TRUE				FALSE	0.000166636	1794	TRUE	28.3105	24.6983	28.3105
rs11047532	G	C	G	C	0.0635145	0.049875	0.748154	0.72054	FALSE	TRUE	FALSE	ebi-bcl42-GCST90100525	12	24770775	0.0367928	1794	0.17541	Serum iron levels || id:ebi-bcl42-GCST90100525	Serum iron levels	Serum iron levels || ||	TRUE	MedicineITLab	12	24770775	0.0135683	2.85358e-06	bbj-a-129	Ischemic stroke || id:bbj-a-129	TRUE	reported	MedicineITLab	2	TRUE				FALSE	0.00102437	1794	TRUE	21.9126	24.6983	21.9126
rs12509595	C	T	C	T	0.0603805	0.00850548	0.299671	0.393654	FALSE	FALSE	FALSE	ebi-bcl42-GCST90100525	4	81182554	0.0348633	1794	0.807285	Serum iron levels || id:ebi-bcl42-GCST90100525	Serum iron levels	Serum iron levels || ||	TRUE	MedicineITLab	4	81182554	0.0125638	1.54035e-06	bbj-a-129	Ischemic stroke || id:bbj-a-129	TRUE	reported	MedicineITLab	2	TRUE				FALSE	3.3213e-05	1794	TRUE	23.0968	24.6983	23.0968
rs12512879	T	G	T	G	0.0523374	-0.00740796	0.480795	0.413891	FALSE	FALSE	FALSE	ebi-bcl42-GCST90100525	4	155495145	0.0347388	1794	0.831159	Serum iron levels || id:ebi-bcl42-GCST90100525	Serum iron levels	Serum iron levels || ||	TRUE	MedicineITLab	4	155495145	0.0115904	6.31379e-06	bbj-a-129	Ischemic stroke || id:bbj-a-129	TRUE	reported	MedicineITLab	2	TRUE				FALSE	2.53757e-05	1794	TRUE	20.3905	24.6983	20.3905
rs1275980	T	C	T	C	-0.0735504	0.0721688	0.224075	0.251674	FALSE	FALSE	FALSE	ebi-bcl42-GCST90100525	2	26916969	0.0392709	1794	0.0662707	Serum iron levels || id:ebi-bcl42-GCST90100525	Serum iron levels	Serum iron levels || ||	TRUE	MedicineITLab	2	26916969	0.0137938	9.70577e-08	bbj-a-129	Ischemic stroke || id:bbj-a-129	TRUE	reported	MedicineITLab	2	TRUE				FALSE	0.00188106	1794	TRUE	28.4317	24.6983	28.4317
rs1391986	T	G	T	G	0.0694736	-0.0178409	0.168044	0.173795	FALSE	FALSE	FALSE	ebi-bcl42-GCST90100525	5	52071311	0.0443646	1794	0.687627	Serum iron levels || id:ebi-bcl42-GCST90100525	Serum iron levels	Serum iron levels || ||	TRUE	MedicineITLab	5	52071311	0.0151993	4.85736e-06	bbj-a-129	Ischemic stroke || id:bbj-a-129	TRUE	reported	MedicineITLab	2	TRUE				FALSE	9.02367e-05	1794	TRUE	20.8926	24.6983	20.8926
rs1410669	A	G	A	G	0.0699606	-0.00170311	0.747197	0.730111	FALSE	FALSE	FALSE	ebi-bcl42-GCST90100525	6	72450435	0.0428366	1794	0.96829	Serum iron levels || id:ebi-bcl42-GCST90100525	Serum iron levels	Serum iron levels || ||	TRUE	MedicineITLab	6	72450435	0.0151717	4.00258e-06	bbj-a-129	Ischemic stroke || id:bbj-a-129	TRUE	reported	MedicineITLab	2	TRUE				FALSE	8.82098e-07	1794	TRUE	21.2637	24.6983	21.2637
rs1973765	C	T	C	T	0.063422	-0.0066772	0.747958	0.647131	FALSE	FALSE	FALSE	ebi-bcl42-GCST90100525	11	1898664	0.0366228	1794	0.85535	Serum iron levels || id:ebi-bcl42-GCST90100525	Serum iron levels	Serum iron levels || ||	TRUE	MedicineITLab	11	1898664	0.0135782	2.99937e-06	bbj-a-129	Ischemic stroke || id:bbj-a-129	TRUE	reported	MedicineITLab	2	TRUE				FALSE	1.85498e-05	1794	TRUE	21.817	24.6983	21.817
rs1985283	T	C	T	C	0.10347	0.0405367	0.0930803	0.171192	FALSE	FALSE	FALSE	ebi-bcl42-GCST90100525	1	35228604	0.0482076	1794	0.40053	Serum iron levels || id:ebi-bcl42-GCST90100525	Serum iron levels	Serum iron levels || ||	TRUE	MedicineITLab	1	35228604	0.0227443	5.38381e-06	bbj-a-129	Ischemic stroke || id:bbj-a-129	TRUE	reported	MedicineITLab	2	TRUE				FALSE	0.000394418	1794	TRUE	20.6959	24.6983	20.6959
rs245016	T	C	T	C	-0.0550041	0.00383895	0.672921	0.666109	FALSE	FALSE	FALSE	ebi-bcl42-GCST90100525	5	80021193	0.0360228	1794	0.915142	Serum iron levels || id:ebi-bcl42-GCST90100525	Serum iron levels	Serum iron levels || ||	TRUE	MedicineITLab	5	80021193	0.0122863	7.57408e-06	bbj-a-129	Ischemic stroke || id:bbj-a-129	TRUE	reported	MedicineITLab	2	TRUE				FALSE	6.33766e-06	1794	TRUE	20.0423	24.6983	20.0423
rs28446119	T	A	T	A	-0.0539556	-0.054877	0.620455	0.752532	FALSE	TRUE	FALSE	ebi-bcl42-GCST90100525	15	22916559	0.0413371	1794	0.184498	Serum iron levels || id:ebi-bcl42-GCST90100525	Serum iron levels	Serum iron levels || ||	TRUE	MedicineITLab	15	22916559	0.0120945	8.15136e-06	bbj-a-129	Ischemic stroke || id:bbj-a-129	TRUE	reported	MedicineITLab	2	TRUE				FALSE	0.000982507	1794	TRUE	19.902	24.6983	19.902
rs34545629	T	C	T	C	-0.113267	-0.0325757	0.0561045	0.0821176	FALSE	FALSE	FALSE	ebi-bcl42-GCST90100525	14	33776047	0.0630642	1794	0.605536	Serum iron levels || id:ebi-bcl42-GCST90100525	Serum iron levels	Serum iron levels || ||	TRUE	MedicineITLab	14	33776047	0.0256377	9.963e-06	bbj-a-129	Ischemic stroke || id:bbj-a-129	TRUE	reported	MedicineITLab	2	TRUE				FALSE	0.000148874	1794	TRUE	19.5186	24.6983	19.5186
rs3774966	G	T	G	T	0.178372	-0.114754	0.0241775	0.0119725	FALSE	FALSE	FALSE	ebi-bcl42-GCST90100525	4	103525836	0.157153	1794	0.46536	Serum iron levels || id:ebi-bcl42-GCST90100525	Serum iron levels	Serum iron levels || ||	TRUE	MedicineITLab	4	103525836	0.0391201	5.12484e-06	bbj-a-129	Ischemic stroke || id:bbj-a-129	TRUE	reported	MedicineITLab	2	TRUE				FALSE	0.000297456	1794	TRUE	20.79	24.6983	20.79
[truncated: 863 more rows]

## Sheet: Sheet4
Table S4 Detailed information about the SNP used in ebi-eas-GCST90018644 as exposures.
[truncated: 313 more rows]

[truncated: 1 more sheets: Sheet5]
